# Supplementary material for: Human Papillomavirus 16 E6 and E7 Oncoproteins Alter the Abundance of Proteins Associated with DNA Damage Response, Immune Signaling and Epidermal Differentiation
Source: Viruses. 2022 Aug 12;14(8):1764. doi: 10.3390/v14081764 (PMC9415472; doi:10.3390/v14081764)
Supplement: Supplementary file 1 [file viruses-14-01764-s001.zip]

Archive with 1 entries (1 files):
- viruses-1848804-supplementary.xlsx
