# Supplementary material for: Human Papillomavirus 16 E6 and E7 Oncoproteins Alter the Abundance of Proteins Associated with DNA Damage Response, Immune Signaling and Epidermal Differentiation
Source: Viruses. 2022 Aug 12;14(8):1764. doi: 10.3390/v14081764 (PMC9415472; doi:10.3390/v14081764)
Supplement: Supplementary file 1 [file viruses-14-01764-s001.zip › viruses-1848804-supplementary.xlsx]

## Sheet: Sheet1
Supplementary Table S1: Significantly differentially expressed proteins (adjusted p-value ≤ 0.02) between the cells expressing HPV16 E6+E7 and the LV-HEKn control cells
Identified.Proteins	Accession.Number	logFC	adj.P.Val
Interferon-induced GTP-binding protein Mx2 OS=Homo sapiens GN=MX2 PE=1 SV=1	MX2_HUMAN	2.025	2.6838e-07
Probable ATP-dependent RNA helicase DDX60-like OS=Homo sapiens GN=DDX60L PE=2 SV=2	DDX6L_HUMAN	1.17	3.04751e-07
Cell surface glycoprotein MUC18 OS=Homo sapiens GN=MCAM PE=1 SV=2	MUC18_HUMAN	0.935	3.37838e-07
E3 ISG15--protein ligase HERC5 OS=Homo sapiens GN=HERC5 PE=1 SV=2	HERC5_HUMAN	1.1875	3.37838e-07
HLA class I histocompatibility antigen, B-44 alpha chain OS=Homo sapiens GN=HLA-B PE=1 SV=1	1B44_HUMAN	2.4975	3.37838e-07
Peptidyl-prolyl cis-trans isomerase FKBP10 OS=Homo sapiens GN=FKBP10 PE=1 SV=1	FKB10_HUMAN	1.3425	4.42898e-07
Deoxynucleoside triphosphate triphosphohydrolase SAMHD1 OS=Homo sapiens GN=SAMHD1 PE=1 SV=2	SAMH1_HUMAN	1.7725	4.42898e-07
Bone marrow stromal antigen 2 OS=Homo sapiens GN=BST2 PE=1 SV=1	BST2_HUMAN	2.675	4.90719e-07
E3 ubiquitin-protein ligase RNF213 OS=Homo sapiens GN=RNF213 PE=1 SV=3	RN213_HUMAN	0.825	5.344e-07
Interferon-induced protein with tetratricopeptide repeats 2 OS=Homo sapiens GN=IFIT2 PE=1 SV=1	IFIT2_HUMAN	1.565	5.344e-07
2'-5'-oligoadenylate synthase 2 OS=Homo sapiens GN=OAS2 PE=1 SV=3	OAS2_HUMAN	1.7	6.31788e-07
Antigen peptide transporter 2 OS=Homo sapiens GN=TAP2 PE=1 SV=1	TAP2_HUMAN	0.9075	6.68172e-07
Histone H1.0 OS=Homo sapiens GN=H1F0 PE=1 SV=3	H10_HUMAN	1.6675	7.14925e-07
Replication protein A 32 kDa subunit OS=Homo sapiens GN=RPA2 PE=1 SV=1	RFA2_HUMAN	0.89	7.62353e-07
Nuclear autoantigen Sp-100 OS=Homo sapiens GN=SP100 PE=1 SV=3	SP100_HUMAN	1.3925	8.72313e-07
Transmembrane protein 40 OS=Homo sapiens GN=TMEM40 PE=1 SV=2	TMM40_HUMAN	-1.16	9.48316e-07
Synaptonemal complex protein SC65 OS=Homo sapiens GN=LEPREL4 PE=1 SV=1	SC65_HUMAN	0.985	9.48316e-07
Neuronal cell adhesion molecule OS=Homo sapiens GN=NRCAM PE=1 SV=3	NRCAM_HUMAN	0.8225	9.48316e-07
Syndecan-1 OS=Homo sapiens GN=SDC1 PE=1 SV=3	SDC1_HUMAN	-0.835	1.12726e-06
2'-5'-oligoadenylate synthase 1 OS=Homo sapiens GN=OAS1 PE=1 SV=4	OAS1_HUMAN	1.505	1.12726e-06
Cadherin-13 OS=Homo sapiens GN=CDH13 PE=1 SV=1	CAD13_HUMAN	-0.8875	1.29422e-06
Mitochondrial genome maintenance exonuclease 1 OS=Homo sapiens GN=MGME1 PE=1 SV=1	MGME1_HUMAN	0.6975	1.70479e-06
Beta-2-microglobulin OS=Homo sapiens GN=B2M PE=1 SV=1	B2MG_HUMAN	1.035	1.77119e-06
E3 ubiquitin-protein ligase RNF114 OS=Homo sapiens GN=RNF114 PE=1 SV=1	RN114_HUMAN	1.095	1.77119e-06
Epididymal secretory protein E1 OS=Homo sapiens GN=NPC2 PE=1 SV=1	NPC2_HUMAN	-0.7325	1.875e-06
DNA replication licensing factor MCM3 OS=Homo sapiens GN=MCM3 PE=1 SV=3	MCM3_HUMAN	0.9825	1.875e-06
Radical S-adenosyl methionine domain-containing protein 2 OS=Homo sapiens GN=RSAD2 PE=1 SV=1	RSAD2_HUMAN	1.4025	1.9525e-06
Gamma-interferon-inducible protein 16 OS=Homo sapiens GN=IFI16 PE=1 SV=3	IF16_HUMAN	0.8325	2.48743e-06
Heat shock-related 70 kDa protein 2 OS=Homo sapiens GN=HSPA2 PE=1 SV=1	HSP72_HUMAN	0.9325	2.48743e-06
Serine/threonine-protein kinase greatwall OS=Homo sapiens GN=MASTL PE=1 SV=1	GWL_HUMAN	1.345	2.60264e-06
Polyribonucleotide nucleotidyltransferase 1, mitochondrial OS=Homo sapiens GN=PNPT1 PE=1 SV=2	PNPT1_HUMAN	0.795	2.71488e-06
All-trans-retinol 13,14-reductase OS=Homo sapiens GN=RETSAT PE=1 SV=2	RETST_HUMAN	-0.625	2.71488e-06
Prolyl 3-hydroxylase 3 OS=Homo sapiens GN=LEPREL2 PE=1 SV=1	P3H3_HUMAN	0.8925	2.7286e-06
Opioid growth factor receptor OS=Homo sapiens GN=OGFR PE=1 SV=3	OGFR_HUMAN	1.0925	2.7286e-06
Helicase with zinc finger domain 2 OS=Homo sapiens GN=HELZ2 PE=1 SV=6	HELZ2_HUMAN	0.6775	2.80575e-06
Interferon-induced protein with tetratricopeptide repeats 3 OS=Homo sapiens GN=IFIT3 PE=1 SV=1	IFIT3_HUMAN	1.705	2.90771e-06
Cytosol aminopeptidase OS=Homo sapiens GN=LAP3 PE=1 SV=3	AMPL_HUMAN	0.9275	3.42375e-06
Tumor necrosis factor ligand superfamily member 10 OS=Homo sapiens GN=TNFSF10 PE=1 SV=1	TNF10_HUMAN	2.0075	3.46251e-06
Poly [ADP-ribose] polymerase 9 OS=Homo sapiens GN=PARP9 PE=1 SV=2	PARP9_HUMAN	0.9875	3.46251e-06
Aminopeptidase N OS=Homo sapiens GN=ANPEP PE=1 SV=4	AMPN_HUMAN	1.08	3.46251e-06
Ubiquitin-like protein ISG15 OS=Homo sapiens GN=ISG15 PE=1 SV=5	ISG15_HUMAN	1.5275	3.46251e-06
Calcium-activated chloride channel regulator 2 OS=Homo sapiens GN=CLCA2 PE=1 SV=2	CLCA2_HUMAN	-1.2	3.46251e-06
Epithelial cell adhesion molecule OS=Homo sapiens GN=EPCAM PE=1 SV=2	EPCAM_HUMAN	1.5425	3.46251e-06
Cap-specific mRNA (nucleoside-2'-O-)-methyltransferase 1 OS=Homo sapiens GN=CMTR1 PE=1 SV=1	CMTR1_HUMAN	0.715	3.81867e-06
E3 ubiquitin-protein ligase DTX3L OS=Homo sapiens GN=DTX3L PE=1 SV=1	DTX3L_HUMAN	0.8875	5.23638e-06
Small ubiquitin-related modifier 1 OS=Homo sapiens GN=SUMO1 PE=1 SV=1	SUMO1_HUMAN	0.7375	5.23638e-06
Phospholipid scramblase 1 OS=Homo sapiens GN=PLSCR1 PE=1 SV=1	PLS1_HUMAN	1.1925	5.23638e-06
Anoctamin-10 OS=Homo sapiens GN=ANO10 PE=1 SV=2	ANO10_HUMAN	-0.8475	5.23638e-06
Protein AHNAK2 OS=Homo sapiens GN=AHNAK2 PE=1 SV=2	AHNK2_HUMAN	-0.58	5.23638e-06
HLA class I histocompatibility antigen, alpha chain F OS=Homo sapiens GN=HLA-F PE=2 SV=3	HLAF_HUMAN	1.2225	5.23638e-06
Double-stranded RNA-specific adenosine deaminase OS=Homo sapiens GN=ADAR PE=1 SV=4	DSRAD_HUMAN	0.7975	5.38175e-06
Collagen alpha-2(VI) chain OS=Homo sapiens GN=COL6A2 PE=1 SV=4	CO6A2_HUMAN	1.7325	5.47112e-06
Uncharacterized protein C15orf52 OS=Homo sapiens GN=C15orf52 PE=1 SV=1	CO052_HUMAN	-0.8	5.47112e-06
HLA class I histocompatibility antigen, A-1 alpha chain OS=Homo sapiens GN=HLA-A PE=1 SV=1	1A01_HUMAN	1.0175	5.51334e-06
EGF domain-specific O-linked N-acetylglucosamine transferase OS=Homo sapiens GN=EOGT PE=1 SV=1	EOGT_HUMAN	-0.5825	5.76967e-06
Interferon-induced protein with tetratricopeptide repeats 1 OS=Homo sapiens GN=IFIT1 PE=1 SV=2	IFIT1_HUMAN	1.365	5.76967e-06
Tudor domain-containing protein 7 OS=Homo sapiens GN=TDRD7 PE=1 SV=2	TDRD7_HUMAN	0.7575	5.81512e-06
Probable 2-oxoglutarate dehydrogenase E1 component DHKTD1, mitochondrial OS=Homo sapiens GN=DHTKD1 PE=1 SV=2	DHTK1_HUMAN	0.6475	5.81512e-06
Semaphorin-3C OS=Homo sapiens GN=SEMA3C PE=1 SV=2	SEM3C_HUMAN	-0.8475	6.03174e-06
Melanotransferrin OS=Homo sapiens GN=MFI2 PE=1 SV=2	TRFM_HUMAN	0.735	6.06299e-06
Butyrophilin subfamily 3 member A3 OS=Homo sapiens GN=BTN3A3 PE=1 SV=1	BT3A3_HUMAN	0.8275	6.20393e-06
Interferon-induced GTP-binding protein Mx1 OS=Homo sapiens GN=MX1 PE=1 SV=4	MX1_HUMAN	1.4975	6.20393e-06
Double-strand break repair protein MRE11A OS=Homo sapiens GN=MRE11A PE=1 SV=3	MRE11_HUMAN	0.5125	6.64222e-06
2'-5'-oligoadenylate synthase-like protein OS=Homo sapiens GN=OASL PE=1 SV=2	OASL_HUMAN	1.2725	6.659e-06
Antigen peptide transporter 1 OS=Homo sapiens GN=TAP1 PE=1 SV=2	TAP1_HUMAN	0.62	7.21941e-06
Neuroblast differentiation-associated protein AHNAK OS=Homo sapiens GN=AHNAK PE=1 SV=2	AHNK_HUMAN	-0.54	7.26548e-06
Sperm-specific antigen 2 OS=Homo sapiens GN=SSFA2 PE=1 SV=3	SSFA2_HUMAN	-0.595	7.26548e-06
Probable E3 ubiquitin-protein ligase HERC6 OS=Homo sapiens GN=HERC6 PE=2 SV=2	HERC6_HUMAN	0.9575	7.85957e-06
Tax1-binding protein 1 OS=Homo sapiens GN=TAX1BP1 PE=1 SV=2	TAXB1_HUMAN	0.865	7.92226e-06
ATPase WRNIP1 OS=Homo sapiens GN=WRNIP1 PE=1 SV=2	WRIP1_HUMAN	0.5425	8.47749e-06
DNA replication licensing factor MCM4 OS=Homo sapiens GN=MCM4 PE=1 SV=5	MCM4_HUMAN	1.065	8.88073e-06
HLA class I histocompatibility antigen, alpha chain E OS=Homo sapiens GN=HLA-E PE=1 SV=3	HLAE_HUMAN	0.635	9.18308e-06
Sp110 nuclear body protein OS=Homo sapiens GN=SP110 PE=1 SV=5	SP110_HUMAN	1.1775	9.18308e-06
Ribonuclease P protein subunit p25 OS=Homo sapiens GN=RPP25 PE=1 SV=1	RPP25_HUMAN	0.92	9.18308e-06
Ephrin-B2 OS=Homo sapiens GN=EFNB2 PE=1 SV=1	EFNB2_HUMAN	-0.965	9.18308e-06
Replication protein A 70 kDa DNA-binding subunit OS=Homo sapiens GN=RPA1 PE=1 SV=2	RFA1_HUMAN	0.705	9.5416e-06
E3 ubiquitin-protein ligase TRIM22 OS=Homo sapiens GN=TRIM22 PE=1 SV=1	TRI22_HUMAN	0.815	1.1822e-05
Protein Hook homolog 3 OS=Homo sapiens GN=HOOK3 PE=1 SV=2	HOOK3_HUMAN	-0.55	1.1822e-05
Aldehyde dehydrogenase, mitochondrial OS=Homo sapiens GN=ALDH2 PE=1 SV=2	ALDH2_HUMAN	-0.4775	1.1822e-05
Nuclear autoantigenic sperm protein OS=Homo sapiens GN=NASP PE=1 SV=2	NASP_HUMAN	1.4525	1.20434e-05
Nik-related protein kinase OS=Homo sapiens GN=NRK PE=1 SV=2	NRK_HUMAN	1.1075	1.22298e-05
Phosphatidylinositol 5-phosphate 4-kinase type-2 gamma OS=Homo sapiens GN=PIP4K2C PE=1 SV=3	PI42C_HUMAN	-0.485	1.22416e-05
Kinetochore-associated protein DSN1 homolog OS=Homo sapiens GN=DSN1 PE=1 SV=2	DSN1_HUMAN	0.7375	1.311e-05
HLA class I histocompatibility antigen, A-2 alpha chain OS=Homo sapiens GN=HLA-A PE=1 SV=1	1A02_HUMAN	0.825	1.36018e-05
Teneurin-2 OS=Homo sapiens GN=TENM2 PE=1 SV=3	TEN2_HUMAN	-1	1.39589e-05
Small proline-rich protein 4 OS=Homo sapiens GN=SPRR4 PE=2 SV=1	SPRR4_HUMAN	-1.94	1.39589e-05
RNA exonuclease 4 OS=Homo sapiens GN=REXO4 PE=1 SV=2	REXO4_HUMAN	0.79	1.42931e-05
Sorting nexin-18 OS=Homo sapiens GN=SNX18 PE=1 SV=2	SNX18_HUMAN	-0.8375	1.43364e-05
Proteasome subunit beta type-9 OS=Homo sapiens GN=PSMB9 PE=1 SV=2	PSB9_HUMAN	0.91	1.55524e-05
Filaggrin OS=Homo sapiens GN=FLG PE=1 SV=3	FILA_HUMAN	-2.05	1.55524e-05
Structural maintenance of chromosomes flexible hinge domain-containing protein 1 OS=Homo sapiens GN=SMCHD1 PE=1 SV=2	SMHD1_HUMAN	0.7525	1.63409e-05
UMP-CMP kinase 2, mitochondrial OS=Homo sapiens GN=CMPK2 PE=1 SV=3	CMPK2_HUMAN	0.9825	1.63409e-05
Prolyl endopeptidase FAP OS=Homo sapiens GN=FAP PE=1 SV=5	SEPR_HUMAN	-1.565	1.71076e-05
Tripartite motif-containing protein 14 OS=Homo sapiens GN=TRIM14 PE=2 SV=2	TRI14_HUMAN	0.6375	1.79265e-05
Small proline-rich protein 3 OS=Homo sapiens GN=SPRR3 PE=1 SV=2	SPRR3_HUMAN	-2.18	1.80103e-05
DNA repair protein RAD50 OS=Homo sapiens GN=RAD50 PE=1 SV=1	RAD50_HUMAN	0.4825	1.92499e-05
Cytosolic 5'-nucleotidase 3A OS=Homo sapiens GN=NT5C3A PE=1 SV=3	5NT3A_HUMAN	0.755	1.92499e-05
TNFAIP3-interacting protein 1 OS=Homo sapiens GN=TNIP1 PE=1 SV=2	TNIP1_HUMAN	0.705	1.9946e-05
Epithelial-stromal interaction protein 1 OS=Homo sapiens GN=EPSTI1 PE=2 SV=2	ESIP1_HUMAN	1.3575	1.9946e-05
Histone H1x OS=Homo sapiens GN=H1FX PE=1 SV=1	H1X_HUMAN	1.9275	1.9946e-05
Reticulocalbin-1 OS=Homo sapiens GN=RCN1 PE=1 SV=1	RCN1_HUMAN	0.4325	2.02577e-05
Peptidyl-prolyl cis-trans isomerase FKBP5 OS=Homo sapiens GN=FKBP5 PE=1 SV=2	FKBP5_HUMAN	0.97	2.02723e-05
Chromosome transmission fidelity protein 18 homolog OS=Homo sapiens GN=CHTF18 PE=1 SV=1	CTF18_HUMAN	0.5775	2.02723e-05
Apolipoprotein L2 OS=Homo sapiens GN=APOL2 PE=1 SV=1	APOL2_HUMAN	0.895	2.0812e-05
Lactadherin OS=Homo sapiens GN=MFGE8 PE=1 SV=2	MFGM_HUMAN	-0.7325	2.1404e-05
Dermokine OS=Homo sapiens GN=DMKN PE=1 SV=3	DMKN_HUMAN	-1.525	2.16468e-05
Prostaglandin G/H synthase 1 OS=Homo sapiens GN=PTGS1 PE=1 SV=2	PGH1_HUMAN	0.9925	2.33952e-05
Microtubule-associated protein 4 OS=Homo sapiens GN=MAP4 PE=1 SV=3	MAP4_HUMAN	-1.245	2.33952e-05
Histidine triad nucleotide-binding protein 2, mitochondrial OS=Homo sapiens GN=HINT2 PE=1 SV=1	HINT2_HUMAN	0.4575	2.46268e-05
SPARC-related modular calcium-binding protein 1 OS=Homo sapiens GN=SMOC1 PE=1 SV=1	SMOC1_HUMAN	0.715	2.54969e-05
Leucine-rich repeat transmembrane protein FLRT3 OS=Homo sapiens GN=FLRT3 PE=1 SV=1	FLRT3_HUMAN	-0.5125	2.54969e-05
Ganglioside GM2 activator OS=Homo sapiens GN=GM2A PE=1 SV=4	SAP3_HUMAN	-1.8125	2.54969e-05
Fragile X mental retardation protein 1 OS=Homo sapiens GN=FMR1 PE=1 SV=1	FMR1_HUMAN	0.43	2.6428e-05
TOM1-like protein 2 OS=Homo sapiens GN=TOM1L2 PE=1 SV=1	TM1L2_HUMAN	-0.7825	2.68313e-05
Synaptic vesicle membrane protein VAT-1 homolog OS=Homo sapiens GN=VAT1 PE=1 SV=2	VAT1_HUMAN	-1.0725	2.69507e-05
Vesicle-associated membrane protein 8 OS=Homo sapiens GN=VAMP8 PE=1 SV=1	VAMP8_HUMAN	-0.5	2.69507e-05
Keratin, type I cytoskeletal 15 OS=Homo sapiens GN=KRT15 PE=1 SV=3	K1C15_HUMAN	-0.935	2.70002e-05
Multiple epidermal growth factor-like domains protein 9 OS=Homo sapiens GN=MEGF9 PE=2 SV=3	MEGF9_HUMAN	-0.95	2.84e-05
DNA mismatch repair protein Msh2 OS=Homo sapiens GN=MSH2 PE=1 SV=1	MSH2_HUMAN	0.9825	2.84e-05
FACT complex subunit SPT16 OS=Homo sapiens GN=SUPT16H PE=1 SV=1	SP16H_HUMAN	0.8275	2.86769e-05
Heat shock protein 75 kDa, mitochondrial OS=Homo sapiens GN=TRAP1 PE=1 SV=3	TRAP1_HUMAN	0.395	3.18293e-05
Interferon-induced 35 kDa protein OS=Homo sapiens GN=IFI35 PE=1 SV=5	IN35_HUMAN	0.96	3.35741e-05
cAMP-dependent protein kinase type II-alpha regulatory subunit OS=Homo sapiens GN=PRKAR2A PE=1 SV=2	KAP2_HUMAN	-0.5425	3.4191e-05
DnaJ homolog subfamily C member 9 OS=Homo sapiens GN=DNAJC9 PE=1 SV=1	DNJC9_HUMAN	0.7725	3.44926e-05
DNA mismatch repair protein Msh6 OS=Homo sapiens GN=MSH6 PE=1 SV=2	MSH6_HUMAN	0.825	3.50316e-05
Poly [ADP-ribose] polymerase 12 OS=Homo sapiens GN=PARP12 PE=1 SV=1	PAR12_HUMAN	0.6575	3.53158e-05
KDEL motif-containing protein 2 OS=Homo sapiens GN=KDELC2 PE=1 SV=2	KDEL2_HUMAN	0.77	3.53158e-05
Lymphocyte antigen 75 OS=Homo sapiens GN=LY75 PE=1 SV=3	LY75_HUMAN	0.865	3.55114e-05
Protein FAM160A1 OS=Homo sapiens GN=FAM160A1 PE=2 SV=2	F16A1_HUMAN	-0.955	3.55114e-05
Tissue-type plasminogen activator OS=Homo sapiens GN=PLAT PE=1 SV=1	TPA_HUMAN	0.6225	3.55163e-05
CD151 antigen OS=Homo sapiens GN=CD151 PE=1 SV=3	CD151_HUMAN	-0.45	3.79947e-05
Putative sodium-coupled neutral amino acid transporter 7 OS=Homo sapiens GN=SLC38A7 PE=2 SV=1	S38A7_HUMAN	-0.725	3.99239e-05
TP53-regulated inhibitor of apoptosis 1 OS=Homo sapiens GN=TRIAP1 PE=1 SV=1	TRIA1_HUMAN	-0.5675	4.07515e-05
Protein unc-93 homolog B1 OS=Homo sapiens GN=UNC93B1 PE=1 SV=2	UN93B_HUMAN	0.8625	4.07515e-05
Interferon-induced helicase C domain-containing protein 1 OS=Homo sapiens GN=IFIH1 PE=1 SV=3	IFIH1_HUMAN	0.67	4.37169e-05
Ras-related protein Rab-5A OS=Homo sapiens GN=RAB5A PE=1 SV=2	RAB5A_HUMAN	-0.4425	4.37169e-05
Mitochondrial antiviral-signaling protein OS=Homo sapiens GN=MAVS PE=1 SV=2	MAVS_HUMAN	-0.485	4.7766e-05
TGF-beta receptor type-2 OS=Homo sapiens GN=TGFBR2 PE=1 SV=2	TGFR2_HUMAN	-0.46	4.90914e-05
Mitotic spindle assembly checkpoint protein MAD2A OS=Homo sapiens GN=MAD2L1 PE=1 SV=1	MD2L1_HUMAN	0.5125	5.06607e-05
Periphilin-1 OS=Homo sapiens GN=PPHLN1 PE=1 SV=2	PPHLN_HUMAN	0.5775	5.06607e-05
Probable ATP-dependent RNA helicase DDX60 OS=Homo sapiens GN=DDX60 PE=1 SV=3	DDX60_HUMAN	0.8525	5.42846e-05
Tapasin OS=Homo sapiens GN=TAPBP PE=1 SV=1	TPSN_HUMAN	0.6225	5.49026e-05
DNA replication complex GINS protein PSF3 OS=Homo sapiens GN=GINS3 PE=1 SV=1	PSF3_HUMAN	1.1625	5.4968e-05
NAD-dependent protein deacetylase sirtuin-1 OS=Homo sapiens GN=SIRT1 PE=1 SV=2	SIR1_HUMAN	0.805	5.56297e-05
Collagen alpha-1(VI) chain OS=Homo sapiens GN=COL6A1 PE=1 SV=3	CO6A1_HUMAN	1.1925	5.63408e-05
Ubiquitin carboxyl-terminal hydrolase isozyme L1 OS=Homo sapiens GN=UCHL1 PE=1 SV=2	UCHL1_HUMAN	0.925	5.73217e-05
Unconventional myosin-VI OS=Homo sapiens GN=MYO6 PE=1 SV=4	MYO6_HUMAN	-0.5375	5.81141e-05
Interferon regulatory factor 2-binding protein-like OS=Homo sapiens GN=IRF2BPL PE=1 SV=1	I2BPL_HUMAN	0.54	6.16228e-05
BAG family molecular chaperone regulator 3 OS=Homo sapiens GN=BAG3 PE=1 SV=3	BAG3_HUMAN	-0.585	6.24004e-05
DNA polymerase delta subunit 3 OS=Homo sapiens GN=POLD3 PE=1 SV=2	DPOD3_HUMAN	0.875	6.33889e-05
Nibrin OS=Homo sapiens GN=NBN PE=1 SV=1	NBN_HUMAN	0.545	6.33927e-05
40S ribosomal protein S27-like OS=Homo sapiens GN=RPS27L PE=1 SV=3	RS27L_HUMAN	-0.7575	6.33927e-05
Nuclease EXOG, mitochondrial OS=Homo sapiens GN=EXOG PE=1 SV=2	EXOG_HUMAN	-0.505	6.41559e-05
Tumor necrosis factor alpha-induced protein 3 OS=Homo sapiens GN=TNFAIP3 PE=1 SV=1	TNAP3_HUMAN	0.6125	6.43472e-05
Next to BRCA1 gene 1 protein OS=Homo sapiens GN=NBR1 PE=1 SV=3	NBR1_HUMAN	0.7625	6.50323e-05
NEDD4-binding protein 1 OS=Homo sapiens GN=N4BP1 PE=1 SV=4	N4BP1_HUMAN	0.655	6.50323e-05
Melanoregulin OS=Homo sapiens GN=MREG PE=1 SV=1	MREG_HUMAN	-0.5775	6.5386e-05
Hephaestin-like protein 1 OS=Homo sapiens GN=HEPHL1 PE=2 SV=2	HPHL1_HUMAN	-1.3775	6.65639e-05
DNA polymerase epsilon subunit 4 OS=Homo sapiens GN=POLE4 PE=1 SV=2	DPOE4_HUMAN	0.4775	6.65639e-05
V-type proton ATPase subunit E 1 OS=Homo sapiens GN=ATP6V1E1 PE=1 SV=1	VATE1_HUMAN	-0.505	6.82449e-05
5'-nucleotidase domain-containing protein 3 OS=Homo sapiens GN=NT5DC3 PE=2 SV=1	NT5D3_HUMAN	-0.45	7.10096e-05
Transmembrane protein 194A OS=Homo sapiens GN=TMEM194A PE=1 SV=2	T194A_HUMAN	0.7375	7.10096e-05
Nucleoporin NDC1 OS=Homo sapiens GN=NDC1 PE=1 SV=2	NDC1_HUMAN	0.435	7.10096e-05
Nucleoporin p54 OS=Homo sapiens GN=NUP54 PE=1 SV=2	NUP54_HUMAN	0.385	7.14426e-05
ATP-dependent DNA helicase Q5 OS=Homo sapiens GN=RECQL5 PE=1 SV=2	RECQ5_HUMAN	0.705	7.49004e-05
N-myc-interactor OS=Homo sapiens GN=NMI PE=1 SV=2	NMI_HUMAN	1.115	7.50593e-05
Vesicle-fusing ATPase OS=Homo sapiens GN=NSF PE=1 SV=3	NSF_HUMAN	-0.37	7.52402e-05
Lipid phosphate phosphohydrolase 2 OS=Homo sapiens GN=PPAP2C PE=1 SV=1	LPP2_HUMAN	1.21	7.55908e-05
Ceroid-lipofuscinosis neuronal protein 5 OS=Homo sapiens GN=CLN5 PE=1 SV=2	CLN5_HUMAN	-0.88	7.55908e-05
Solute carrier family 2, facilitated glucose transporter member 6 OS=Homo sapiens GN=SLC2A6 PE=1 SV=2	GTR6_HUMAN	-0.6625	7.62289e-05
Protein PML OS=Homo sapiens GN=PML PE=1 SV=3	PML_HUMAN	0.86	7.7115e-05
3-hydroxy-3-methylglutaryl-coenzyme A reductase OS=Homo sapiens GN=HMGCR PE=1 SV=1	HMDH_HUMAN	-0.6725	8.05423e-05
Beta-galactosidase OS=Homo sapiens GN=GLB1 PE=1 SV=2	BGAL_HUMAN	-0.51	8.3398e-05
Dystroglycan OS=Homo sapiens GN=DAG1 PE=1 SV=2	DAG1_HUMAN	-0.425	8.4922e-05
Exosome complex component RRP42 OS=Homo sapiens GN=EXOSC7 PE=1 SV=3	EXOS7_HUMAN	0.4325	8.60522e-05
Exosome complex component RRP4 OS=Homo sapiens GN=EXOSC2 PE=1 SV=2	EXOS2_HUMAN	0.55	8.64365e-05
Polyamine-modulated factor 1 OS=Homo sapiens GN=PMF1 PE=1 SV=2	PMF1_HUMAN	0.74	8.65593e-05
Signal transducer and activator of transcription 1-alpha/beta OS=Homo sapiens GN=STAT1 PE=1 SV=2	STAT1_HUMAN	0.9925	8.65593e-05
Exocyst complex component 1 OS=Homo sapiens GN=EXOC1 PE=1 SV=4	EXOC1_HUMAN	-0.515	8.77733e-05
V-type proton ATPase 116 kDa subunit a isoform 1 OS=Homo sapiens GN=ATP6V0A1 PE=1 SV=3	VPP1_HUMAN	-0.795	8.83286e-05
Nuclear body protein SP140-like protein OS=Homo sapiens GN=SP140L PE=2 SV=3	SP14L_HUMAN	0.7725	8.83286e-05
V-type proton ATPase catalytic subunit A OS=Homo sapiens GN=ATP6V1A PE=1 SV=2	VATA_HUMAN	-0.4775	8.83286e-05
Protocadherin Fat 1 OS=Homo sapiens GN=FAT1 PE=1 SV=2	FAT1_HUMAN	-0.5825	8.8615e-05
Probable ATP-dependent RNA helicase DDX58 OS=Homo sapiens GN=DDX58 PE=1 SV=2	DDX58_HUMAN	0.9225	8.96159e-05
Proteasome activator complex subunit 2 OS=Homo sapiens GN=PSME2 PE=1 SV=4	PSME2_HUMAN	0.69	8.96159e-05
Mucin-1 OS=Homo sapiens GN=MUC1 PE=1 SV=3	MUC1_HUMAN	1.1175	9.11103e-05
ATP synthase mitochondrial F1 complex assembly factor 1 OS=Homo sapiens GN=ATPAF1 PE=1 SV=1	ATPF1_HUMAN	0.6825	9.11103e-05
7SK snRNA methylphosphate capping enzyme OS=Homo sapiens GN=MEPCE PE=1 SV=1	MEPCE_HUMAN	0.44	9.22904e-05
Probable rRNA-processing protein EBP2 OS=Homo sapiens GN=EBNA1BP2 PE=1 SV=2	EBP2_HUMAN	0.7175	9.24305e-05
Uncharacterized protein C2orf47, mitochondrial OS=Homo sapiens GN=C2orf47 PE=1 SV=1	CB047_HUMAN	0.385	9.66144e-05
HLA class I histocompatibility antigen, Cw-7 alpha chain OS=Homo sapiens GN=HLA-C PE=1 SV=3	1C07_HUMAN	1.39	9.69408e-05
Nucleolar complex protein 2 homolog OS=Homo sapiens GN=NOC2L PE=1 SV=4	NOC2L_HUMAN	0.455	9.69408e-05
Glia-derived nexin OS=Homo sapiens GN=SERPINE2 PE=1 SV=1	GDN_HUMAN	-0.5625	9.75147e-05
Transmembrane protein 127 OS=Homo sapiens GN=TMEM127 PE=1 SV=1	TM127_HUMAN	-0.3875	9.87327e-05
Proline dehydrogenase 1, mitochondrial OS=Homo sapiens GN=PRODH PE=1 SV=3	PROD_HUMAN	-0.415	9.94488e-05
Glutaminase kidney isoform, mitochondrial OS=Homo sapiens GN=GLS PE=1 SV=1	GLSK_HUMAN	-0.485	9.94488e-05
Mitochondrial carnitine/acylcarnitine carrier protein OS=Homo sapiens GN=SLC25A20 PE=1 SV=1	MCAT_HUMAN	-0.8625	9.94488e-05
PRA1 family protein 3 OS=Homo sapiens GN=ARL6IP5 PE=1 SV=1	PRAF3_HUMAN	-0.6825	9.94488e-05
Ribosome biogenesis protein WDR12 OS=Homo sapiens GN=WDR12 PE=1 SV=2	WDR12_HUMAN	0.485	9.99496e-05
Beta-lactamase-like protein 2 OS=Homo sapiens GN=LACTB2 PE=1 SV=2	LACB2_HUMAN	0.4425	0.000100584
Actin-related protein 2/3 complex subunit 3 OS=Homo sapiens GN=ARPC3 PE=1 SV=3	ARPC3_HUMAN	-0.6075	0.00010125
RNA-binding protein 26 OS=Homo sapiens GN=RBM26 PE=1 SV=3	RBM26_HUMAN	0.4425	0.00010125
Alpha-(1,6)-fucosyltransferase OS=Homo sapiens GN=FUT8 PE=1 SV=2	FUT8_HUMAN	0.6075	0.00010186
Intercellular adhesion molecule 1 OS=Homo sapiens GN=ICAM1 PE=1 SV=2	ICAM1_HUMAN	0.77	0.000102352
Regulation of nuclear pre-mRNA domain-containing protein 1B OS=Homo sapiens GN=RPRD1B PE=1 SV=1	RPR1B_HUMAN	0.4725	0.00010254
Cleavage stimulation factor subunit 3 OS=Homo sapiens GN=CSTF3 PE=1 SV=1	CSTF3_HUMAN	0.3575	0.00010735
AP-3 complex subunit beta-1 OS=Homo sapiens GN=AP3B1 PE=1 SV=3	AP3B1_HUMAN	-0.465	0.000110458
DNA polymerase epsilon subunit 3 OS=Homo sapiens GN=POLE3 PE=1 SV=1	DPOE3_HUMAN	0.6375	0.000113834
E3 SUMO-protein ligase CBX4 OS=Homo sapiens GN=CBX4 PE=1 SV=3	CBX4_HUMAN	0.795	0.000113834
Amyloid beta A4 protein OS=Homo sapiens GN=APP PE=1 SV=3	A4_HUMAN	-0.8125	0.000113834
Dynactin subunit 1 OS=Homo sapiens GN=DCTN1 PE=1 SV=3	DCTN1_HUMAN	-0.54	0.000116339
HLA class I histocompatibility antigen, alpha chain G OS=Homo sapiens GN=HLA-G PE=1 SV=1	HLAG_HUMAN	1.4575	0.000116339
Translational activator of cytochrome c oxidase 1 OS=Homo sapiens GN=TACO1 PE=1 SV=1	TACO1_HUMAN	0.46	0.000116339
Protein CLN8 OS=Homo sapiens GN=CLN8 PE=1 SV=3	CLN8_HUMAN	-0.5825	0.000116339
Ubiquitin carboxyl-terminal hydrolase 11 OS=Homo sapiens GN=USP11 PE=1 SV=3	UBP11_HUMAN	0.6525	0.000116339
Ferritin heavy chain OS=Homo sapiens GN=FTH1 PE=1 SV=2	FRIH_HUMAN	-0.59	0.000116339
WD repeat and FYVE domain-containing protein 2 OS=Homo sapiens GN=WDFY2 PE=2 SV=2	WDFY2_HUMAN	-0.42	0.000116339
Toll-interacting protein OS=Homo sapiens GN=TOLLIP PE=1 SV=1	TOLIP_HUMAN	-0.53	0.000119976
Ribosome biogenesis protein BRX1 homolog OS=Homo sapiens GN=BRIX1 PE=1 SV=2	BRX1_HUMAN	0.775	0.000122153
tRNA (adenine(58)-N(1))-methyltransferase non-catalytic subunit TRM6 OS=Homo sapiens GN=TRMT6 PE=1 SV=1	TRM6_HUMAN	0.465	0.00012352
Transforming protein RhoA OS=Homo sapiens GN=RHOA PE=1 SV=1	RHOA_HUMAN	-0.3075	0.00012352
Roundabout homolog 1 OS=Homo sapiens GN=ROBO1 PE=1 SV=1	ROBO1_HUMAN	-0.775	0.000128503
Proteasome subunit beta type-8 OS=Homo sapiens GN=PSMB8 PE=1 SV=3	PSB8_HUMAN	0.4225	0.000131442
Ankyrin-3 OS=Homo sapiens GN=ANK3 PE=1 SV=3	ANK3_HUMAN	-0.6575	0.000132218
Sigma non-opioid intracellular receptor 1 OS=Homo sapiens GN=SIGMAR1 PE=1 SV=1	SGMR1_HUMAN	0.4225	0.000132218
Condensin-2 complex subunit G2 OS=Homo sapiens GN=NCAPG2 PE=1 SV=1	CNDG2_HUMAN	0.5675	0.00013348
Interferon regulatory factor 9 OS=Homo sapiens GN=IRF9 PE=1 SV=1	IRF9_HUMAN	0.615	0.00013863
Attractin OS=Homo sapiens GN=ATRN PE=1 SV=2	ATRN_HUMAN	-0.395	0.000138828
Alpha-internexin OS=Homo sapiens GN=INA PE=1 SV=2	AINX_HUMAN	1.6525	0.000138957
Putative helicase MOV-10 OS=Homo sapiens GN=MOV10 PE=1 SV=2	MOV10_HUMAN	0.375	0.000138957
Kinesin light chain 3 OS=Homo sapiens GN=KLC3 PE=1 SV=2	KLC3_HUMAN	-0.645	0.000139455
Ferritin light chain OS=Homo sapiens GN=FTL PE=1 SV=2	FRIL_HUMAN	-0.995	0.000140626
Myotubularin-related protein 5 OS=Homo sapiens GN=SBF1 PE=1 SV=3	MTMR5_HUMAN	-0.4675	0.000142439
Extracellular matrix protein 1 OS=Homo sapiens GN=ECM1 PE=1 SV=2	ECM1_HUMAN	0.525	0.000143533
V-type proton ATPase subunit H OS=Homo sapiens GN=ATP6V1H PE=1 SV=1	VATH_HUMAN	-0.455	0.000143533
Probable ATP-dependent RNA helicase DDX56 OS=Homo sapiens GN=DDX56 PE=1 SV=1	DDX56_HUMAN	0.535	0.000143533
DNA polymerase delta subunit 2 OS=Homo sapiens GN=POLD2 PE=1 SV=1	DPOD2_HUMAN	0.605	0.000143533
V-type proton ATPase subunit G 1 OS=Homo sapiens GN=ATP6V1G1 PE=1 SV=3	VATG1_HUMAN	-0.63	0.000143533
DNA-dependent protein kinase catalytic subunit OS=Homo sapiens GN=PRKDC PE=1 SV=3	PRKDC_HUMAN	0.41	0.000145967
WD repeat-containing protein 18 OS=Homo sapiens GN=WDR18 PE=1 SV=2	WDR18_HUMAN	0.3725	0.000146328
Dysferlin OS=Homo sapiens GN=DYSF PE=1 SV=1	DYSF_HUMAN	-0.545	0.000146499
Glutathione peroxidase 1 OS=Homo sapiens GN=GPX1 PE=1 SV=4	GPX1_HUMAN	-0.3875	0.000146499
RNA-binding protein 3 OS=Homo sapiens GN=RBM3 PE=1 SV=1	RBM3_HUMAN	-0.9175	0.000146578
Septin-5 OS=Homo sapiens GN=SEPT5 PE=1 SV=1	SEPT5_HUMAN	-0.5225	0.000146765
Endoplasmic reticulum aminopeptidase 1 OS=Homo sapiens GN=ERAP1 PE=1 SV=3	ERAP1_HUMAN	0.63	0.000146765
Thymidine phosphorylase OS=Homo sapiens GN=TYMP PE=1 SV=2	TYPH_HUMAN	1.1525	0.000149852
Calponin-2 OS=Homo sapiens GN=CNN2 PE=1 SV=4	CNN2_HUMAN	-0.8375	0.000150685
Histone deacetylase complex subunit SAP18 OS=Homo sapiens GN=SAP18 PE=1 SV=1	SAP18_HUMAN	0.4575	0.000150907
Remodeling and spacing factor 1 OS=Homo sapiens GN=RSF1 PE=1 SV=2	RSF1_HUMAN	0.425	0.00015106
Involucrin OS=Homo sapiens GN=IVL PE=1 SV=2	INVO_HUMAN	-2.0825	0.00015106
Kallikrein-7 OS=Homo sapiens GN=KLK7 PE=1 SV=1	KLK7_HUMAN	-1.315	0.000153311
Heterogeneous nuclear ribonucleoprotein L OS=Homo sapiens GN=HNRNPL PE=1 SV=2	HNRPL_HUMAN	0.4675	0.000153311
V-type proton ATPase subunit B, brain isoform OS=Homo sapiens GN=ATP6V1B2 PE=1 SV=3	VATB2_HUMAN	-0.54	0.000153907
Polyadenylate-binding protein 2 OS=Homo sapiens GN=PABPN1 PE=1 SV=3	PABP2_HUMAN	0.465	0.000153907
Zinc finger CCCH domain-containing protein 18 OS=Homo sapiens GN=ZC3H18 PE=1 SV=2	ZCH18_HUMAN	0.45	0.000155778
Kinesin-like protein KIF13A OS=Homo sapiens GN=KIF13A PE=1 SV=2	KI13A_HUMAN	-0.55	0.000155778
Wiskott-Aldrich syndrome protein family member 2 OS=Homo sapiens GN=WASF2 PE=1 SV=3	WASF2_HUMAN	-0.385	0.000156316
Zinc finger FYVE domain-containing protein 9 OS=Homo sapiens GN=ZFYVE9 PE=1 SV=2	ZFYV9_HUMAN	-0.4575	0.000157771
O-acetyl-ADP-ribose deacetylase MACROD1 OS=Homo sapiens GN=MACROD1 PE=1 SV=2	MACD1_HUMAN	0.6125	0.000157771
Actin-related protein 2/3 complex subunit 2 OS=Homo sapiens GN=ARPC2 PE=1 SV=1	ARPC2_HUMAN	-0.415	0.000157771
Specifically androgen-regulated gene protein OS=Homo sapiens GN=SARG PE=1 SV=2	SARG_HUMAN	-0.63	0.000157771
Receptor-type tyrosine-protein phosphatase gamma OS=Homo sapiens GN=PTPRG PE=1 SV=4	PTPRG_HUMAN	-0.4275	0.000158676
Enoyl-CoA hydratase domain-containing protein 3, mitochondrial OS=Homo sapiens GN=ECHDC3 PE=1 SV=2	ECHD3_HUMAN	1.02	0.000159663
Excitatory amino acid transporter 1 OS=Homo sapiens GN=SLC1A3 PE=1 SV=1	EAA1_HUMAN	-0.8325	0.000159999
Sortilin-related receptor OS=Homo sapiens GN=SORL1 PE=1 SV=2	SORL_HUMAN	-0.395	0.000159999
Heterochromatin protein 1-binding protein 3 OS=Homo sapiens GN=HP1BP3 PE=1 SV=1	HP1B3_HUMAN	0.57	0.000160612
Desmocollin-3 OS=Homo sapiens GN=DSC3 PE=1 SV=3	DSC3_HUMAN	-0.4225	0.000161339
Sterol-4-alpha-carboxylate 3-dehydrogenase, decarboxylating OS=Homo sapiens GN=NSDHL PE=1 SV=2	NSDHL_HUMAN	-0.46	0.000162705
DNA replication licensing factor MCM7 OS=Homo sapiens GN=MCM7 PE=1 SV=4	MCM7_HUMAN	1.0625	0.000162705
DNA replication licensing factor MCM5 OS=Homo sapiens GN=MCM5 PE=1 SV=5	MCM5_HUMAN	1.2	0.000162722
Asparagine synthetase [glutamine-hydrolyzing] OS=Homo sapiens GN=ASNS PE=1 SV=4	ASNS_HUMAN	0.7275	0.000163042
Regulator of chromosome condensation OS=Homo sapiens GN=RCC1 PE=1 SV=1	RCC1_HUMAN	0.455	0.000164877
Mediator of DNA damage checkpoint protein 1 OS=Homo sapiens GN=MDC1 PE=1 SV=3	MDC1_HUMAN	0.575	0.000165558
Brain-specific angiogenesis inhibitor 1-associated protein 2 OS=Homo sapiens GN=BAIAP2 PE=1 SV=1	BAIP2_HUMAN	-0.33	0.000166536
Poly [ADP-ribose] polymerase 14 OS=Homo sapiens GN=PARP14 PE=1 SV=3	PAR14_HUMAN	0.6825	0.000168361
A disintegrin and metalloproteinase with thrombospondin motifs 1 OS=Homo sapiens GN=ADAMTS1 PE=1 SV=4	ATS1_HUMAN	-0.475	0.000171537
Ectonucleoside triphosphate diphosphohydrolase 6 OS=Homo sapiens GN=ENTPD6 PE=1 SV=3	ENTP6_HUMAN	0.485	0.000173151
Golgin subfamily A member 4 OS=Homo sapiens GN=GOLGA4 PE=1 SV=1	GOGA4_HUMAN	-0.4125	0.000173176
Beta-mannosidase OS=Homo sapiens GN=MANBA PE=1 SV=3	MANBA_HUMAN	-0.6175	0.000175034
Tetratricopeptide repeat protein 7B OS=Homo sapiens GN=TTC7B PE=1 SV=3	TTC7B_HUMAN	-0.44	0.000175034
Filamin-C OS=Homo sapiens GN=FLNC PE=1 SV=3	FLNC_HUMAN	0.6575	0.000176626
Proline-, glutamic acid- and leucine-rich protein 1 OS=Homo sapiens GN=PELP1 PE=1 SV=2	PELP1_HUMAN	0.3625	0.000179607
Heterogeneous nuclear ribonucleoprotein D0 OS=Homo sapiens GN=HNRNPD PE=1 SV=1	HNRPD_HUMAN	0.6175	0.000183255
Exosome complex component RRP43 OS=Homo sapiens GN=EXOSC8 PE=1 SV=1	EXOS8_HUMAN	0.6675	0.000183365
Protein phosphatase 1G OS=Homo sapiens GN=PPM1G PE=1 SV=1	PPM1G_HUMAN	0.6525	0.000184339
Early endosome antigen 1 OS=Homo sapiens GN=EEA1 PE=1 SV=2	EEA1_HUMAN	-0.4425	0.000184339
Manganese-transporting ATPase 13A1 OS=Homo sapiens GN=ATP13A1 PE=1 SV=2	AT131_HUMAN	-0.3975	0.000185935
Homer protein homolog 3 OS=Homo sapiens GN=HOMER3 PE=1 SV=2	HOME3_HUMAN	-0.5425	0.000186209
Syntaxin-7 OS=Homo sapiens GN=STX7 PE=1 SV=4	STX7_HUMAN	-0.3125	0.000186581
Transmembrane protein with metallophosphoesterase domain OS=Homo sapiens GN=TMPPE PE=2 SV=2	TMPPE_HUMAN	-0.3675	0.000186827
WD repeat and HMG-box DNA-binding protein 1 OS=Homo sapiens GN=WDHD1 PE=1 SV=1	WDHD1_HUMAN	1.095	0.000187786
G protein-regulated inducer of neurite outgrowth 1 OS=Homo sapiens GN=GPRIN1 PE=2 SV=2	GRIN1_HUMAN	0.38	0.000188615
Serine protease inhibitor Kazal-type 5 OS=Homo sapiens GN=SPINK5 PE=1 SV=2	ISK5_HUMAN	-1.965	0.000189239
Exocyst complex component 5 OS=Homo sapiens GN=EXOC5 PE=1 SV=1	EXOC5_HUMAN	-0.51	0.000189486
Na(+)/H(+) exchange regulatory cofactor NHE-RF1 OS=Homo sapiens GN=SLC9A3R1 PE=1 SV=4	NHRF1_HUMAN	-1.4275	0.000191037
Transmembrane protein 192 OS=Homo sapiens GN=TMEM192 PE=1 SV=1	TM192_HUMAN	-0.465	0.000191037
MOB-like protein phocein OS=Homo sapiens GN=MOB4 PE=1 SV=1	PHOCN_HUMAN	-0.3575	0.000192805
Kinesin-like protein KIF1C OS=Homo sapiens GN=KIF1C PE=1 SV=3	KIF1C_HUMAN	-0.5525	0.000192805
Exocyst complex component 7 OS=Homo sapiens GN=EXOC7 PE=1 SV=3	EXOC7_HUMAN	-0.62	0.000192805
Interferon-stimulated 20 kDa exonuclease-like 2 OS=Homo sapiens GN=ISG20L2 PE=1 SV=1	I20L2_HUMAN	0.515	0.000192805
Protein lifeguard 3 OS=Homo sapiens GN=TMBIM1 PE=1 SV=2	LFG3_HUMAN	-0.735	0.000192805
Myelin protein zero-like protein 2 OS=Homo sapiens GN=MPZL2 PE=1 SV=1	MPZL2_HUMAN	0.49	0.000193359
Structural maintenance of chromosomes protein 5 OS=Homo sapiens GN=SMC5 PE=1 SV=2	SMC5_HUMAN	0.5875	0.000193405
Myotubularin-related protein 1 OS=Homo sapiens GN=MTMR1 PE=1 SV=4	MTMR1_HUMAN	-0.3625	0.000201226
Vacuolar protein sorting-associated protein 33A OS=Homo sapiens GN=VPS33A PE=1 SV=1	VP33A_HUMAN	-0.41	0.000201226
Glutamine--tRNA ligase OS=Homo sapiens GN=QARS PE=1 SV=1	SYQ_HUMAN	-0.53	0.000201544
5'-nucleotidase OS=Homo sapiens GN=NT5E PE=1 SV=1	5NTD_HUMAN	0.71	0.000203786
Leucine-rich repeat and WD repeat-containing protein 1 OS=Homo sapiens GN=LRWD1 PE=1 SV=2	LRWD1_HUMAN	0.535	0.000203868
Major vault protein OS=Homo sapiens GN=MVP PE=1 SV=4	MVP_HUMAN	-0.8075	0.000210495
A-kinase anchor protein 13 OS=Homo sapiens GN=AKAP13 PE=1 SV=2	AKP13_HUMAN	-0.6575	0.000210495
Maspardin OS=Homo sapiens GN=SPG21 PE=1 SV=1	SPG21_HUMAN	-0.45	0.000211498
THO complex subunit 1 OS=Homo sapiens GN=THOC1 PE=1 SV=1	THOC1_HUMAN	0.455	0.000215637
Unconventional myosin-Va OS=Homo sapiens GN=MYO5A PE=1 SV=2	MYO5A_HUMAN	-0.5875	0.000215637
H/ACA ribonucleoprotein complex subunit 2 OS=Homo sapiens GN=NHP2 PE=1 SV=1	NHP2_HUMAN	0.32	0.00021825
Neuropathy target esterase OS=Homo sapiens GN=PNPLA6 PE=1 SV=2	PLPL6_HUMAN	-0.4025	0.00021825
Protein flightless-1 homolog OS=Homo sapiens GN=FLII PE=1 SV=2	FLII_HUMAN	-0.4125	0.000218361
Four and a half LIM domains protein 2 OS=Homo sapiens GN=FHL2 PE=1 SV=3	FHL2_HUMAN	-0.7375	0.000218361
Vacuolar protein sorting-associated protein 16 homolog OS=Homo sapiens GN=VPS16 PE=1 SV=2	VPS16_HUMAN	-0.3825	0.000218361
CCAAT/enhancer-binding protein zeta OS=Homo sapiens GN=CEBPZ PE=1 SV=3	CEBPZ_HUMAN	0.5175	0.000218361
Src substrate cortactin OS=Homo sapiens GN=CTTN PE=1 SV=2	SRC8_HUMAN	-0.3825	0.000219751
Transcription factor A, mitochondrial OS=Homo sapiens GN=TFAM PE=1 SV=1	TFAM_HUMAN	0.635	0.000219751
Zinc finger MYM-type protein 2 OS=Homo sapiens GN=ZMYM2 PE=1 SV=1	ZMYM2_HUMAN	0.3675	0.000219751
1-phosphatidylinositol 4,5-bisphosphate phosphodiesterase delta-1 OS=Homo sapiens GN=PLCD1 PE=1 SV=2	PLCD1_HUMAN	-0.6825	0.000219751
Centrosomal protein of 170 kDa protein B OS=Homo sapiens GN=CEP170B PE=1 SV=4	C170B_HUMAN	-0.4175	0.000221113
Ganglioside-induced differentiation-associated protein 2 OS=Homo sapiens GN=GDAP2 PE=1 SV=1	GDAP2_HUMAN	-0.425	0.000221113
Cyclin-dependent kinase 1 OS=Homo sapiens GN=CDK1 PE=1 SV=3	CDK1_HUMAN	0.8175	0.000221113
MORC family CW-type zinc finger protein 2 OS=Homo sapiens GN=MORC2 PE=1 SV=2	MORC2_HUMAN	0.41	0.000223656
Barrier-to-autointegration factor OS=Homo sapiens GN=BANF1 PE=1 SV=1	BAF_HUMAN	0.3975	0.000224674
Mitochondrial import inner membrane translocase subunit Tim8 B OS=Homo sapiens GN=TIMM8B PE=1 SV=1	TIM8B_HUMAN	-0.365	0.000224979
DNA topoisomerase 1 OS=Homo sapiens GN=TOP1 PE=1 SV=2	TOP1_HUMAN	0.725	0.000225091
Probable RNA-binding protein 19 OS=Homo sapiens GN=RBM19 PE=1 SV=3	RBM19_HUMAN	0.425	0.000227894
Phospholipase D1 OS=Homo sapiens GN=PLD1 PE=1 SV=1	PLD1_HUMAN	-0.565	0.000227894
Reticulocalbin-3 OS=Homo sapiens GN=RCN3 PE=1 SV=1	RCN3_HUMAN	1.6425	0.000232835
Probable Xaa-Pro aminopeptidase 3 OS=Homo sapiens GN=XPNPEP3 PE=1 SV=1	XPP3_HUMAN	-0.4675	0.000234008
Angiopoietin-related protein 4 OS=Homo sapiens GN=ANGPTL4 PE=1 SV=2	ANGL4_HUMAN	-1.445	0.000234154
Solute carrier family 2, facilitated glucose transporter member 1 OS=Homo sapiens GN=SLC2A1 PE=1 SV=2	GTR1_HUMAN	-0.46	0.000235286
RNA-binding protein 8A OS=Homo sapiens GN=RBM8A PE=1 SV=1	RBM8A_HUMAN	0.3425	0.000237321
Programmed cell death 1 ligand 1 OS=Homo sapiens GN=CD274 PE=1 SV=1	PD1L1_HUMAN	0.7525	0.000237321
Sideroflexin-1 OS=Homo sapiens GN=SFXN1 PE=1 SV=4	SFXN1_HUMAN	0.32	0.000238775
Proteasome activator complex subunit 1 OS=Homo sapiens GN=PSME1 PE=1 SV=1	PSME1_HUMAN	0.58	0.000242939
Serine/arginine-rich splicing factor 9 OS=Homo sapiens GN=SRSF9 PE=1 SV=1	SRSF9_HUMAN	0.59	0.000242939
Nestin OS=Homo sapiens GN=NES PE=1 SV=2	NEST_HUMAN	0.89	0.000244567
Death domain-associated protein 6 OS=Homo sapiens GN=DAXX PE=1 SV=2	DAXX_HUMAN	0.5175	0.000245681
SUMO-conjugating enzyme UBC9 OS=Homo sapiens GN=UBE2I PE=1 SV=1	UBC9_HUMAN	0.43	0.000246978
Dynactin subunit 4 OS=Homo sapiens GN=DCTN4 PE=1 SV=1	DCTN4_HUMAN	-0.3625	0.000248332
Transmembrane protein 209 OS=Homo sapiens GN=TMEM209 PE=1 SV=2	TM209_HUMAN	0.5025	0.000248332
RNA-binding protein 28 OS=Homo sapiens GN=RBM28 PE=1 SV=3	RBM28_HUMAN	0.7225	0.000248332
Thioredoxin-interacting protein OS=Homo sapiens GN=TXNIP PE=1 SV=1	TXNIP_HUMAN	0.825	0.000248332
Transient receptor potential cation channel subfamily V member 2 OS=Homo sapiens GN=TRPV2 PE=1 SV=1	TRPV2_HUMAN	0.575	0.000248332
Protein CMSS1 OS=Homo sapiens GN=CMSS1 PE=1 SV=2	CMS1_HUMAN	0.6	0.000248332
Structural maintenance of chromosomes protein 6 OS=Homo sapiens GN=SMC6 PE=1 SV=2	SMC6_HUMAN	0.5425	0.000248612
2'-5'-oligoadenylate synthase 3 OS=Homo sapiens GN=OAS3 PE=1 SV=3	OAS3_HUMAN	0.955	0.000252143
THO complex subunit 6 homolog OS=Homo sapiens GN=THOC6 PE=1 SV=1	THOC6_HUMAN	0.47	0.000258277
Coxsackievirus and adenovirus receptor OS=Homo sapiens GN=CXADR PE=1 SV=1	CXAR_HUMAN	-0.505	0.000258761
Peptidyl-prolyl cis-trans isomerase G OS=Homo sapiens GN=PPIG PE=1 SV=2	PPIG_HUMAN	0.4775	0.000262039
Nucleolar protein 58 OS=Homo sapiens GN=NOP58 PE=1 SV=1	NOP58_HUMAN	0.315	0.000262039
Alpha-centractin OS=Homo sapiens GN=ACTR1A PE=1 SV=1	ACTZ_HUMAN	-0.5975	0.000264274
Ubiquitin-protein ligase E3A OS=Homo sapiens GN=UBE3A PE=1 SV=4	UBE3A_HUMAN	-0.4675	0.000267173
AarF domain-containing protein kinase 4 OS=Homo sapiens GN=ADCK4 PE=1 SV=2	ADCK4_HUMAN	0.43	0.000268148
Scaffold attachment factor B2 OS=Homo sapiens GN=SAFB2 PE=1 SV=1	SAFB2_HUMAN	0.4925	0.000268688
Phosphatase and actin regulator 4 OS=Homo sapiens GN=PHACTR4 PE=1 SV=1	PHAR4_HUMAN	0.3775	0.000268688
Cytoplasmic dynein 1 light intermediate chain 1 OS=Homo sapiens GN=DYNC1LI1 PE=1 SV=3	DC1L1_HUMAN	-0.5125	0.000268688
Immunoglobulin superfamily member 3 OS=Homo sapiens GN=IGSF3 PE=2 SV=3	IGSF3_HUMAN	-0.785	0.000268688
N-sulphoglucosamine sulphohydrolase OS=Homo sapiens GN=SGSH PE=1 SV=1	SPHM_HUMAN	-0.705	0.000268688
Exosome complex component MTR3 OS=Homo sapiens GN=EXOSC6 PE=1 SV=1	EXOS6_HUMAN	0.5725	0.000268688
Dynactin subunit 2 OS=Homo sapiens GN=DCTN2 PE=1 SV=4	DCTN2_HUMAN	-0.565	0.000268688
FACT complex subunit SSRP1 OS=Homo sapiens GN=SSRP1 PE=1 SV=1	SSRP1_HUMAN	0.955	0.000269902
Thyroid hormone receptor-associated protein 3 OS=Homo sapiens GN=THRAP3 PE=1 SV=2	TR150_HUMAN	0.435	0.000273105
Nucleobindin-1 OS=Homo sapiens GN=NUCB1 PE=1 SV=4	NUCB1_HUMAN	-0.4075	0.000273391
WW domain-binding protein 4 OS=Homo sapiens GN=WBP4 PE=1 SV=1	WBP4_HUMAN	0.5775	0.000273391
Probable cysteine--tRNA ligase, mitochondrial OS=Homo sapiens GN=CARS2 PE=1 SV=1	SYCM_HUMAN	-0.5025	0.000274462
Cullin-4B OS=Homo sapiens GN=CUL4B PE=1 SV=4	CUL4B_HUMAN	0.4525	0.000274488
Vacuolar protein sorting-associated protein 8 homolog OS=Homo sapiens GN=VPS8 PE=1 SV=3	VPS8_HUMAN	-0.5375	0.000274488
Interferon-induced, double-stranded RNA-activated protein kinase OS=Homo sapiens GN=EIF2AK2 PE=1 SV=2	E2AK2_HUMAN	0.6825	0.000274488
Protein tweety homolog 3 OS=Homo sapiens GN=TTYH3 PE=1 SV=3	TTYH3_HUMAN	-0.415	0.000274635
Nucleolar protein 10 OS=Homo sapiens GN=NOL10 PE=1 SV=1	NOL10_HUMAN	0.3625	0.000278058
V-type proton ATPase subunit F OS=Homo sapiens GN=ATP6V1F PE=1 SV=2	VATF_HUMAN	-0.365	0.000278058
High mobility group protein B2 OS=Homo sapiens GN=HMGB2 PE=1 SV=2	HMGB2_HUMAN	1.005	0.000278058
Stomatin-like protein 2, mitochondrial OS=Homo sapiens GN=STOML2 PE=1 SV=1	STML2_HUMAN	0.3225	0.000278246
Vascular endothelial zinc finger 1 OS=Homo sapiens GN=VEZF1 PE=1 SV=2	VEZF1_HUMAN	0.9725	0.000278246
Huntingtin-interacting protein 1-related protein OS=Homo sapiens GN=HIP1R PE=1 SV=2	HIP1R_HUMAN	-0.3875	0.000278246
Protein DEK OS=Homo sapiens GN=DEK PE=1 SV=1	DEK_HUMAN	1.09	0.000278246
Sarcolemmal membrane-associated protein OS=Homo sapiens GN=SLMAP PE=1 SV=1	SLMAP_HUMAN	-0.3325	0.000278246
Small ubiquitin-related modifier 3 OS=Homo sapiens GN=SUMO3 PE=1 SV=2	SUMO3_HUMAN	0.625	0.000278815
Pre-mRNA-splicing factor RBM22 OS=Homo sapiens GN=RBM22 PE=1 SV=1	RBM22_HUMAN	0.5175	0.000278815
Alpha-crystallin B chain OS=Homo sapiens GN=CRYAB PE=1 SV=2	CRYAB_HUMAN	-0.8675	0.000278815
Midkine OS=Homo sapiens GN=MDK PE=1 SV=1	MK_HUMAN	2.1125	0.000278815
Trafficking protein particle complex subunit 5 OS=Homo sapiens GN=TRAPPC5 PE=1 SV=1	TPPC5_HUMAN	-0.385	0.000282727
RNA-binding protein 25 OS=Homo sapiens GN=RBM25 PE=1 SV=3	RBM25_HUMAN	0.4775	0.000287877
Tetraspanin-14 OS=Homo sapiens GN=TSPAN14 PE=1 SV=1	TSN14_HUMAN	-0.3175	0.000289207
Endothelin-converting enzyme 1 OS=Homo sapiens GN=ECE1 PE=1 SV=2	ECE1_HUMAN	0.3825	0.000293275
Serine/arginine-rich splicing factor 4 OS=Homo sapiens GN=SRSF4 PE=1 SV=2	SRSF4_HUMAN	0.74	0.000296161
Microtubule-associated protein 1B OS=Homo sapiens GN=MAP1B PE=1 SV=2	MAP1B_HUMAN	-0.675	0.000297474
p21-activated protein kinase-interacting protein 1 OS=Homo sapiens GN=PAK1IP1 PE=1 SV=2	PK1IP_HUMAN	0.3075	0.000297574
Cyclin-dependent kinase 12 OS=Homo sapiens GN=CDK12 PE=1 SV=2	CDK12_HUMAN	0.315	0.000304292
DnaJ homolog subfamily C member 5 OS=Homo sapiens GN=DNAJC5 PE=1 SV=1	DNJC5_HUMAN	-0.655	0.000308359
Cytoplasmic dynein 1 intermediate chain 2 OS=Homo sapiens GN=DYNC1I2 PE=1 SV=3	DC1I2_HUMAN	-0.5875	0.000308359
Palmitoyl-protein thioesterase 1 OS=Homo sapiens GN=PPT1 PE=1 SV=1	PPT1_HUMAN	0.3725	0.000308359
Zinc finger protein ubi-d4 OS=Homo sapiens GN=DPF2 PE=1 SV=2	REQU_HUMAN	0.4375	0.000313152
EH domain-containing protein 2 OS=Homo sapiens GN=EHD2 PE=1 SV=2	EHD2_HUMAN	-0.35	0.000313152
ADP-ribosylation factor-like protein 8B OS=Homo sapiens GN=ARL8B PE=1 SV=1	ARL8B_HUMAN	-0.8725	0.000313152
Solute carrier family 43 member 3 OS=Homo sapiens GN=SLC43A3 PE=1 SV=2	S43A3_HUMAN	2.3325	0.000313152
AP-1 complex subunit mu-2 OS=Homo sapiens GN=AP1M2 PE=1 SV=4	AP1M2_HUMAN	-0.415	0.000313152
Ubiquitin carboxyl-terminal hydrolase 48 OS=Homo sapiens GN=USP48 PE=1 SV=1	UBP48_HUMAN	0.3725	0.000314221
Actin-related protein 3 OS=Homo sapiens GN=ACTR3 PE=1 SV=3	ARP3_HUMAN	-0.4025	0.000315091
Treacle protein OS=Homo sapiens GN=TCOF1 PE=1 SV=3	TCOF_HUMAN	0.8825	0.000315091
DnaJ homolog subfamily C member 13 OS=Homo sapiens GN=DNAJC13 PE=1 SV=5	DJC13_HUMAN	-0.3075	0.000315091
Mycophenolic acid acyl-glucuronide esterase, mitochondrial OS=Homo sapiens GN=ABHD10 PE=1 SV=1	ABHDA_HUMAN	0.37	0.00031586
Keratin, type II cytoskeletal 6C OS=Homo sapiens GN=KRT6C PE=1 SV=3	K2C6C_HUMAN	-1.0875	0.000321158
Lysine-specific histone demethylase 1A OS=Homo sapiens GN=KDM1A PE=1 SV=2	KDM1A_HUMAN	0.35	0.000321244
Inhibitor of growth protein 2 OS=Homo sapiens GN=ING2 PE=1 SV=2	ING2_HUMAN	0.6275	0.000321556
GMP synthase [glutamine-hydrolyzing] OS=Homo sapiens GN=GMPS PE=1 SV=1	GUAA_HUMAN	0.5575	0.000322091
Zinc finger CCCH domain-containing protein 4 OS=Homo sapiens GN=ZC3H4 PE=1 SV=3	ZC3H4_HUMAN	0.565	0.000324754
UAP56-interacting factor OS=Homo sapiens GN=FYTTD1 PE=1 SV=3	UIF_HUMAN	0.32	0.000326101
Actin-related protein 2/3 complex subunit 1A OS=Homo sapiens GN=ARPC1A PE=1 SV=2	ARC1A_HUMAN	-0.42	0.000329865
Serine/threonine-protein kinase 11-interacting protein OS=Homo sapiens GN=STK11IP PE=1 SV=3	S11IP_HUMAN	-0.3725	0.000330016
RelA-associated inhibitor OS=Homo sapiens GN=PPP1R13L PE=1 SV=4	IASPP_HUMAN	-0.4175	0.000332344
Ribonucleoprotein PTB-binding 1 OS=Homo sapiens GN=RAVER1 PE=1 SV=1	RAVR1_HUMAN	0.5625	0.000332648
Histone acetyltransferase type B catalytic subunit OS=Homo sapiens GN=HAT1 PE=1 SV=1	HAT1_HUMAN	0.8375	0.000332648
Beta-1,3-galactosyltransferase 6 OS=Homo sapiens GN=B3GALT6 PE=1 SV=2	B3GT6_HUMAN	0.3325	0.000332648
Nuclear cap-binding protein subunit 2 OS=Homo sapiens GN=NCBP2 PE=1 SV=1	NCBP2_HUMAN	0.4325	0.000333719
Discoidin, CUB and LCCL domain-containing protein 2 OS=Homo sapiens GN=DCBLD2 PE=1 SV=1	DCBD2_HUMAN	-0.655	0.000334956
Cat eye syndrome critical region protein 5 OS=Homo sapiens GN=CECR5 PE=1 SV=1	CECR5_HUMAN	0.3825	0.000336253
Signal transducer and activator of transcription 2 OS=Homo sapiens GN=STAT2 PE=1 SV=1	STAT2_HUMAN	0.4675	0.000336253
182 kDa tankyrase-1-binding protein OS=Homo sapiens GN=TNKS1BP1 PE=1 SV=4	TB182_HUMAN	-0.6575	0.000336253
Probable ATP-dependent RNA helicase DDX52 OS=Homo sapiens GN=DDX52 PE=1 SV=3	DDX52_HUMAN	0.4425	0.000336253
Splicing factor 3A subunit 2 OS=Homo sapiens GN=SF3A2 PE=1 SV=2	SF3A2_HUMAN	0.3375	0.000336253
Integrin alpha-V OS=Homo sapiens GN=ITGAV PE=1 SV=2	ITAV_HUMAN	-0.7325	0.000336253
Nuclear cap-binding protein subunit 1 OS=Homo sapiens GN=NCBP1 PE=1 SV=1	NCBP1_HUMAN	0.4125	0.000336338
Pentatricopeptide repeat-containing protein 2, mitochondrial OS=Homo sapiens GN=PTCD2 PE=2 SV=3	PTCD2_HUMAN	0.3125	0.000341414
Cell division cycle 5-like protein OS=Homo sapiens GN=CDC5L PE=1 SV=2	CDC5L_HUMAN	0.5025	0.000341788
Prothymosin alpha OS=Homo sapiens GN=PTMA PE=1 SV=2	PTMA_HUMAN	0.8475	0.000342288
DNA replication licensing factor MCM6 OS=Homo sapiens GN=MCM6 PE=1 SV=1	MCM6_HUMAN	1.495	0.000342288
DBIRD complex subunit ZNF326 OS=Homo sapiens GN=ZNF326 PE=1 SV=2	ZN326_HUMAN	0.5025	0.000344289
Palladin OS=Homo sapiens GN=PALLD PE=1 SV=3	PALLD_HUMAN	-0.9375	0.0003449
M-phase phosphoprotein 6 OS=Homo sapiens GN=MPHOSPH6 PE=1 SV=2	MPH6_HUMAN	0.615	0.000349119
Phosphoribosylformylglycinamidine synthase OS=Homo sapiens GN=PFAS PE=1 SV=4	PUR4_HUMAN	0.4825	0.000349784
rRNA 2'-O-methyltransferase fibrillarin OS=Homo sapiens GN=FBL PE=1 SV=2	FBRL_HUMAN	0.46	0.000350682
THO complex subunit 3 OS=Homo sapiens GN=THOC3 PE=1 SV=1	THOC3_HUMAN	0.4375	0.000354208
Arginine and glutamate-rich protein 1 OS=Homo sapiens GN=ARGLU1 PE=1 SV=1	ARGL1_HUMAN	0.6425	0.000354906
DNA ligase 1 OS=Homo sapiens GN=LIG1 PE=1 SV=1	DNLI1_HUMAN	0.9025	0.000354938
GrpE protein homolog 2, mitochondrial OS=Homo sapiens GN=GRPEL2 PE=1 SV=1	GRPE2_HUMAN	0.735	0.000355947
YTH domain-containing protein 1 OS=Homo sapiens GN=YTHDC1 PE=1 SV=3	YTDC1_HUMAN	0.385	0.000355947
Nucleosome-remodeling factor subunit BPTF OS=Homo sapiens GN=BPTF PE=1 SV=3	BPTF_HUMAN	0.2875	0.000355947
TRMT1-like protein OS=Homo sapiens GN=TRMT1L PE=1 SV=2	TRM1L_HUMAN	0.365	0.000357072
Coiled-coil domain-containing protein 124 OS=Homo sapiens GN=CCDC124 PE=1 SV=1	CC124_HUMAN	-0.5025	0.000358204
Mitochondrial import inner membrane translocase subunit Tim13 OS=Homo sapiens GN=TIMM13 PE=1 SV=1	TIM13_HUMAN	-0.3525	0.000358463
Uncharacterized protein C6orf132 OS=Homo sapiens GN=C6orf132 PE=1 SV=4	CF132_HUMAN	-0.4075	0.000361415
Lipoma-preferred partner OS=Homo sapiens GN=LPP PE=1 SV=1	LPP_HUMAN	-0.455	0.000362156
Putative phospholipase B-like 2 OS=Homo sapiens GN=PLBD2 PE=1 SV=2	PLBL2_HUMAN	-0.8375	0.000362156
Serine/arginine-rich splicing factor 6 OS=Homo sapiens GN=SRSF6 PE=1 SV=2	SRSF6_HUMAN	0.4125	0.000362156
Cadherin-1 OS=Homo sapiens GN=CDH1 PE=1 SV=3	CADH1_HUMAN	-0.4	0.000362156
Interferon regulatory factor 2-binding protein 1 OS=Homo sapiens GN=IRF2BP1 PE=1 SV=1	I2BP1_HUMAN	0.3975	0.000362303
Mediator of RNA polymerase II transcription subunit 28 OS=Homo sapiens GN=MED28 PE=1 SV=1	MED28_HUMAN	0.37	0.000362824
Phosphatidylinositol 4-kinase type 2-alpha OS=Homo sapiens GN=PI4K2A PE=1 SV=1	P4K2A_HUMAN	-0.38	0.000362824
Maestro heat-like repeat-containing protein family member 1 OS=Homo sapiens GN=MROH1 PE=2 SV=3	MROH1_HUMAN	-0.4675	0.000364917
Sorting nexin-1 OS=Homo sapiens GN=SNX1 PE=1 SV=3	SNX1_HUMAN	-0.4825	0.000364917
Armadillo repeat-containing X-linked protein 2 OS=Homo sapiens GN=ARMCX2 PE=2 SV=1	ARMX2_HUMAN	-0.395	0.000365926
Uncharacterized protein KIAA0930 OS=Homo sapiens GN=KIAA0930 PE=1 SV=1	K0930_HUMAN	-0.9175	0.000365926
Putative RNA-binding protein 15 OS=Homo sapiens GN=RBM15 PE=1 SV=2	RBM15_HUMAN	0.45	0.000367842
E3 SUMO-protein ligase RanBP2 OS=Homo sapiens GN=RANBP2 PE=1 SV=2	RBP2_HUMAN	0.4325	0.000368994
Tax1-binding protein 3 OS=Homo sapiens GN=TAX1BP3 PE=1 SV=2	TX1B3_HUMAN	-0.425	0.000374193
Zinc finger MYM-type protein 4 OS=Homo sapiens GN=ZMYM4 PE=1 SV=1	ZMYM4_HUMAN	0.43	0.000374776
14-3-3 protein sigma OS=Homo sapiens GN=SFN PE=1 SV=1	1433S_HUMAN	-0.945	0.000374776
Structural maintenance of chromosomes protein 3 OS=Homo sapiens GN=SMC3 PE=1 SV=2	SMC3_HUMAN	0.5825	0.000375913
Protein bicaudal D homolog 2 OS=Homo sapiens GN=BICD2 PE=1 SV=1	BICD2_HUMAN	-0.5075	0.000375913
MORC family CW-type zinc finger protein 3 OS=Homo sapiens GN=MORC3 PE=1 SV=3	MORC3_HUMAN	0.3375	0.000377238
Integrin beta-6 OS=Homo sapiens GN=ITGB6 PE=1 SV=2	ITB6_HUMAN	-0.745	0.000377844
Keratin, type I cuticular Ha4 OS=Homo sapiens GN=KRT34 PE=2 SV=2	KRT34_HUMAN	-0.5075	0.000377844
Erlin-1 OS=Homo sapiens GN=ERLIN1 PE=1 SV=1	ERLN1_HUMAN	0.3	0.000377844
BAG family molecular chaperone regulator 2 OS=Homo sapiens GN=BAG2 PE=1 SV=1	BAG2_HUMAN	0.9425	0.000378967
Cell growth-regulating nucleolar protein OS=Homo sapiens GN=LYAR PE=1 SV=2	LYAR_HUMAN	0.7525	0.000381683
Aldo-keto reductase family 1 member C3 OS=Homo sapiens GN=AKR1C3 PE=1 SV=4	AK1C3_HUMAN	-2.1475	0.000381877
Squamous cell carcinoma antigen recognized by T-cells 3 OS=Homo sapiens GN=SART3 PE=1 SV=1	SART3_HUMAN	0.3625	0.000381877
Sentrin-specific protease 3 OS=Homo sapiens GN=SENP3 PE=1 SV=2	SENP3_HUMAN	0.435	0.000382723
Proline-serine-threonine phosphatase-interacting protein 2 OS=Homo sapiens GN=PSTPIP2 PE=1 SV=4	PPIP2_HUMAN	-0.7325	0.000382723
ADP-ribosylation factor 4 OS=Homo sapiens GN=ARF4 PE=1 SV=3	ARF4_HUMAN	-0.33	0.000386677
Heterogeneous nuclear ribonucleoproteins C1/C2 OS=Homo sapiens GN=HNRNPC PE=1 SV=4	HNRPC_HUMAN	0.55	0.000386744
Small nuclear ribonucleoprotein Sm D1 OS=Homo sapiens GN=SNRPD1 PE=1 SV=1	SMD1_HUMAN	0.3925	0.000391499
Microtubule-actin cross-linking factor 1, isoforms 1/2/3/5 OS=Homo sapiens GN=MACF1 PE=1 SV=4	MACF1_HUMAN	-0.415	0.000391499
V-type proton ATPase subunit C 1 OS=Homo sapiens GN=ATP6V1C1 PE=1 SV=4	VATC1_HUMAN	-0.4725	0.000391499
Interferon-induced guanylate-binding protein 1 OS=Homo sapiens GN=GBP1 PE=1 SV=2	GBP1_HUMAN	0.7325	0.000391499
Alpha-methylacyl-CoA racemase OS=Homo sapiens GN=AMACR PE=1 SV=2	AMACR_HUMAN	-0.8475	0.000393365
Squalene monooxygenase OS=Homo sapiens GN=SQLE PE=1 SV=3	ERG1_HUMAN	-0.37	0.000394232
Cystathionine beta-synthase OS=Homo sapiens GN=CBS PE=1 SV=2	CBS_HUMAN	1.225	0.000394232
H/ACA ribonucleoprotein complex subunit 4 OS=Homo sapiens GN=DKC1 PE=1 SV=3	DKC1_HUMAN	0.32	0.000394232
Ubiquitin-conjugating enzyme E2 E3 OS=Homo sapiens GN=UBE2E3 PE=1 SV=1	UB2E3_HUMAN	-0.6675	0.000399567
Activating signal cointegrator 1 OS=Homo sapiens GN=TRIP4 PE=1 SV=4	TRIP4_HUMAN	-0.4575	0.000399567
Kinesin-1 heavy chain OS=Homo sapiens GN=KIF5B PE=1 SV=1	KINH_HUMAN	-0.5875	0.000399567
NAD-dependent malic enzyme, mitochondrial OS=Homo sapiens GN=ME2 PE=1 SV=1	MAOM_HUMAN	0.33	0.000399567
DCC-interacting protein 13-alpha OS=Homo sapiens GN=APPL1 PE=1 SV=1	DP13A_HUMAN	-0.5825	0.000399567
Chromodomain-helicase-DNA-binding protein 4 OS=Homo sapiens GN=CHD4 PE=1 SV=2	CHD4_HUMAN	0.4525	0.000399567
Striatin OS=Homo sapiens GN=STRN PE=1 SV=4	STRN_HUMAN	-0.28	0.000399574
Transmembrane protein 184C OS=Homo sapiens GN=TMEM184C PE=2 SV=2	T184C_HUMAN	-0.43	0.000399574
Ragulator complex protein LAMTOR2 OS=Homo sapiens GN=LAMTOR2 PE=1 SV=1	LTOR2_HUMAN	-0.4175	0.000399574
ELKS/Rab6-interacting/CAST family member 1 OS=Homo sapiens GN=ERC1 PE=1 SV=1	RB6I2_HUMAN	-0.3575	0.000399709
Carboxypeptidase A4 OS=Homo sapiens GN=CPA4 PE=1 SV=2	CBPA4_HUMAN	-1.245	0.000399821
Epithelial discoidin domain-containing receptor 1 OS=Homo sapiens GN=DDR1 PE=1 SV=1	DDR1_HUMAN	-0.3625	0.000400848
Protein FAM136A OS=Homo sapiens GN=FAM136A PE=1 SV=1	F136A_HUMAN	0.295	0.000402423
Filamin-A OS=Homo sapiens GN=FLNA PE=1 SV=4	FLNA_HUMAN	-0.7525	0.000402423
Probable ubiquitin carboxyl-terminal hydrolase FAF-X OS=Homo sapiens GN=USP9X PE=1 SV=3	USP9X_HUMAN	-0.51	0.000403165
Cyclin-dependent kinase 11B OS=Homo sapiens GN=CDK11B PE=1 SV=3	CD11B_HUMAN	0.505	0.000403165
Septin-9 OS=Homo sapiens GN=SEPT9 PE=1 SV=2	SEPT9_HUMAN	-0.4725	0.000404348
Nuclear pore complex protein Nup85 OS=Homo sapiens GN=NUP85 PE=1 SV=1	NUP85_HUMAN	0.345	0.000404348
Sorting nexin-33 OS=Homo sapiens GN=SNX33 PE=1 SV=1	SNX33_HUMAN	-0.3875	0.000405381
Acyl-coenzyme A thioesterase 4 OS=Homo sapiens GN=ACOT4 PE=1 SV=2	ACOT4_HUMAN	0.6525	0.000409439
Eukaryotic initiation factor 4A-III OS=Homo sapiens GN=EIF4A3 PE=1 SV=4	IF4A3_HUMAN	0.3775	0.000409439
Hexokinase-1 OS=Homo sapiens GN=HK1 PE=1 SV=3	HXK1_HUMAN	-0.4425	0.000410719
Tumor necrosis factor receptor superfamily member 5 OS=Homo sapiens GN=CD40 PE=1 SV=1	TNR5_HUMAN	0.525	0.000411984
Vasodilator-stimulated phosphoprotein OS=Homo sapiens GN=VASP PE=1 SV=3	VASP_HUMAN	-0.5275	0.000418316
Sterile alpha motif domain-containing protein 9-like OS=Homo sapiens GN=SAMD9L PE=1 SV=2	SAM9L_HUMAN	0.605	0.000418316
FAD-dependent oxidoreductase domain-containing protein 1 OS=Homo sapiens GN=FOXRED1 PE=1 SV=2	FXRD1_HUMAN	0.32	0.000418316
Ribonucleoprotein PTB-binding 2 OS=Homo sapiens GN=RAVER2 PE=1 SV=2	RAVR2_HUMAN	0.545	0.000420112
Ras-related protein Rab-31 OS=Homo sapiens GN=RAB31 PE=1 SV=1	RAB31_HUMAN	0.3375	0.000421093
SH3 and PX domain-containing protein 2A OS=Homo sapiens GN=SH3PXD2A PE=1 SV=1	SPD2A_HUMAN	-0.33	0.000421307
3-ketoacyl-CoA thiolase, peroxisomal OS=Homo sapiens GN=ACAA1 PE=1 SV=2	THIK_HUMAN	-0.645	0.000421642
General transcription factor 3C polypeptide 4 OS=Homo sapiens GN=GTF3C4 PE=1 SV=2	TF3C4_HUMAN	0.3625	0.000424143
NudC domain-containing protein 1 OS=Homo sapiens GN=NUDCD1 PE=1 SV=2	NUDC1_HUMAN	0.4175	0.000427407
Stonin-2 OS=Homo sapiens GN=STON2 PE=1 SV=1	STON2_HUMAN	-0.5	0.000427407
Cathepsin S OS=Homo sapiens GN=CTSS PE=1 SV=3	CATS_HUMAN	0.4	0.000427407
Extended synaptotagmin-1 OS=Homo sapiens GN=ESYT1 PE=1 SV=1	ESYT1_HUMAN	-0.3175	0.000427407
THO complex subunit 2 OS=Homo sapiens GN=THOC2 PE=1 SV=2	THOC2_HUMAN	0.375	0.000427407
Zinc finger protein 516 OS=Homo sapiens GN=ZNF516 PE=1 SV=1	ZN516_HUMAN	0.415	0.000427407
Tryptophan--tRNA ligase, cytoplasmic OS=Homo sapiens GN=WARS PE=1 SV=2	SYWC_HUMAN	0.6875	0.000427407
DNA topoisomerase 3-alpha OS=Homo sapiens GN=TOP3A PE=1 SV=1	TOP3A_HUMAN	0.5375	0.000427654
Long-chain fatty acid transport protein 1 OS=Homo sapiens GN=SLC27A1 PE=2 SV=1	S27A1_HUMAN	-0.345	0.000430223
Protein SCO2 homolog, mitochondrial OS=Homo sapiens GN=SCO2 PE=1 SV=3	SCO2_HUMAN	-0.485	0.000430223
Small nuclear ribonucleoprotein Sm D3 OS=Homo sapiens GN=SNRPD3 PE=1 SV=1	SMD3_HUMAN	0.3725	0.000434298
Scaffold attachment factor B1 OS=Homo sapiens GN=SAFB PE=1 SV=4	SAFB1_HUMAN	0.5325	0.000435766
Unconventional myosin-XVIIIa OS=Homo sapiens GN=MYO18A PE=1 SV=3	MY18A_HUMAN	-0.4625	0.000435766
CD44 antigen OS=Homo sapiens GN=CD44 PE=1 SV=3	CD44_HUMAN	-0.3025	0.000435994
Gigaxonin OS=Homo sapiens GN=GAN PE=1 SV=1	GAN_HUMAN	-0.75	0.000438558
Exosome component 10 OS=Homo sapiens GN=EXOSC10 PE=1 SV=2	EXOSX_HUMAN	0.485	0.000445773
WD40 repeat-containing protein SMU1 OS=Homo sapiens GN=SMU1 PE=1 SV=2	SMU1_HUMAN	0.455	0.000446633
Calmodulin-regulated spectrin-associated protein 3 OS=Homo sapiens GN=CAMSAP3 PE=1 SV=2	CAMP3_HUMAN	-0.8025	0.000446839
S1 RNA-binding domain-containing protein 1 OS=Homo sapiens GN=SRBD1 PE=1 SV=2	SRBD1_HUMAN	0.41	0.000446839
RNA-binding protein Raly OS=Homo sapiens GN=RALY PE=1 SV=1	RALY_HUMAN	0.4125	0.000451244
MAGUK p55 subfamily member 5 OS=Homo sapiens GN=MPP5 PE=1 SV=3	MPP5_HUMAN	-0.3675	0.00045229
Actin-related protein 2/3 complex subunit 1B OS=Homo sapiens GN=ARPC1B PE=1 SV=3	ARC1B_HUMAN	-0.35	0.00045229
Bcl-2-associated transcription factor 1 OS=Homo sapiens GN=BCLAF1 PE=1 SV=2	BCLF1_HUMAN	0.4825	0.00045229
Replication protein A 14 kDa subunit OS=Homo sapiens GN=RPA3 PE=1 SV=1	RFA3_HUMAN	0.355	0.000452477
Protein BRICK1 OS=Homo sapiens GN=BRK1 PE=1 SV=1	BRK1_HUMAN	-0.445	0.000454278
V-type proton ATPase subunit D OS=Homo sapiens GN=ATP6V1D PE=1 SV=1	VATD_HUMAN	-0.4575	0.000461682
Signal-induced proliferation-associated 1-like protein 1 OS=Homo sapiens GN=SIPA1L1 PE=1 SV=4	SI1L1_HUMAN	-0.245	0.000462672
Replication factor C subunit 2 OS=Homo sapiens GN=RFC2 PE=1 SV=3	RFC2_HUMAN	0.725	0.000464139
Ubiquitin carboxyl-terminal hydrolase 28 OS=Homo sapiens GN=USP28 PE=1 SV=1	UBP28_HUMAN	0.575	0.000465665
Double-strand-break repair protein rad21 homolog OS=Homo sapiens GN=RAD21 PE=1 SV=2	RAD21_HUMAN	0.48	0.000469723
Probable ATP-dependent RNA helicase DDX47 OS=Homo sapiens GN=DDX47 PE=1 SV=1	DDX47_HUMAN	0.44	0.000469723
Ubiquitin fusion degradation protein 1 homolog OS=Homo sapiens GN=UFD1L PE=1 SV=3	UFD1_HUMAN	-0.3075	0.000472375
Exocyst complex component 3 OS=Homo sapiens GN=EXOC3 PE=1 SV=2	EXOC3_HUMAN	-0.325	0.000482215
Nucleoprotein TPR OS=Homo sapiens GN=TPR PE=1 SV=3	TPR_HUMAN	0.3875	0.000482971
Deoxycytidine kinase OS=Homo sapiens GN=DCK PE=1 SV=1	DCK_HUMAN	0.7975	0.000488083
14-3-3 protein gamma OS=Homo sapiens GN=YWHAG PE=1 SV=2	1433G_HUMAN	-0.7175	0.000490365
Transmembrane glycoprotein NMB OS=Homo sapiens GN=GPNMB PE=1 SV=2	GPNMB_HUMAN	-1.2	0.000490943
Ras-related protein Rab-7a OS=Homo sapiens GN=RAB7A PE=1 SV=1	RAB7A_HUMAN	-0.265	0.000494573
Agrin OS=Homo sapiens GN=AGRN PE=1 SV=5	AGRIN_HUMAN	0.3425	0.000500489
Proteasome subunit beta type-10 OS=Homo sapiens GN=PSMB10 PE=1 SV=1	PSB10_HUMAN	0.9225	0.00050419
Suprabasin OS=Homo sapiens GN=SBSN PE=1 SV=2	SBSN_HUMAN	-1.175	0.000504202
Trinucleotide repeat-containing gene 6B protein OS=Homo sapiens GN=TNRC6B PE=1 SV=4	TNR6B_HUMAN	-0.355	0.000506015
Ras-related protein Rab-5B OS=Homo sapiens GN=RAB5B PE=1 SV=1	RAB5B_HUMAN	-0.545	0.000507401
Protein SDE2 homolog OS=Homo sapiens GN=SDE2 PE=1 SV=1	SDE2_HUMAN	0.4275	0.000510284
Nuclear pore complex protein Nup88 OS=Homo sapiens GN=NUP88 PE=1 SV=2	NUP88_HUMAN	0.35	0.000511378
Major centromere autoantigen B OS=Homo sapiens GN=CENPB PE=1 SV=2	CENPB_HUMAN	0.5175	0.000511378
Ataxin-2 OS=Homo sapiens GN=ATXN2 PE=1 SV=2	ATX2_HUMAN	-0.435	0.000516642
Solute carrier family 12 member 4 OS=Homo sapiens GN=SLC12A4 PE=1 SV=2	S12A4_HUMAN	-0.31	0.000516642
Keratin, type I cytoskeletal 23 OS=Homo sapiens GN=KRT23 PE=1 SV=2	K1C23_HUMAN	-1.5325	0.000518555
Golgi membrane protein 1 OS=Homo sapiens GN=GOLM1 PE=1 SV=1	GOLM1_HUMAN	0.535	0.000519523
RNA-binding motif protein, X chromosome OS=Homo sapiens GN=RBMX PE=1 SV=3	RBMX_HUMAN	0.615	0.000519523
CAP-Gly domain-containing linker protein 1 OS=Homo sapiens GN=CLIP1 PE=1 SV=2	CLIP1_HUMAN	-0.6775	0.000520656
39S ribosomal protein L42, mitochondrial OS=Homo sapiens GN=MRPL42 PE=1 SV=1	RM42_HUMAN	0.32	0.000521167
Phosphate carrier protein, mitochondrial OS=Homo sapiens GN=SLC25A3 PE=1 SV=2	MPCP_HUMAN	-0.425	0.000524187
Nuclear pore complex protein Nup93 OS=Homo sapiens GN=NUP93 PE=1 SV=2	NUP93_HUMAN	0.33	0.00052419
Tropomyosin alpha-4 chain OS=Homo sapiens GN=TPM4 PE=1 SV=3	TPM4_HUMAN	-0.8275	0.00052419
Cation-independent mannose-6-phosphate receptor OS=Homo sapiens GN=IGF2R PE=1 SV=3	MPRI_HUMAN	-0.2725	0.000524329
Methionine adenosyltransferase 2 subunit beta OS=Homo sapiens GN=MAT2B PE=1 SV=1	MAT2B_HUMAN	0.605	0.000527546
tRNA pseudouridine synthase A, mitochondrial OS=Homo sapiens GN=PUS1 PE=1 SV=3	TRUA_HUMAN	0.365	0.000527546
Exocyst complex component 2 OS=Homo sapiens GN=EXOC2 PE=1 SV=1	EXOC2_HUMAN	-0.445	0.000527546
Zinc finger CCHC domain-containing protein 8 OS=Homo sapiens GN=ZCCHC8 PE=1 SV=2	ZCHC8_HUMAN	0.545	0.000528412
THO complex subunit 5 homolog OS=Homo sapiens GN=THOC5 PE=1 SV=2	THOC5_HUMAN	0.4	0.000529863
Proteasome assembly chaperone 2 OS=Homo sapiens GN=PSMG2 PE=1 SV=1	PSMG2_HUMAN	0.4075	0.000531248
Myosin light polypeptide 6 OS=Homo sapiens GN=MYL6 PE=1 SV=2	MYL6_HUMAN	-1.0625	0.000533148
Cytoplasmic polyadenylation element-binding protein 2 OS=Homo sapiens GN=CPEB2 PE=2 SV=3	CPEB2_HUMAN	-0.4325	0.000538638
U6 snRNA-associated Sm-like protein LSm6 OS=Homo sapiens GN=LSM6 PE=1 SV=1	LSM6_HUMAN	0.4375	0.000539991
KN motif and ankyrin repeat domain-containing protein 1 OS=Homo sapiens GN=KANK1 PE=1 SV=3	KANK1_HUMAN	-0.4075	0.000539991
Nucleolar protein 56 OS=Homo sapiens GN=NOP56 PE=1 SV=4	NOP56_HUMAN	0.2925	0.000539991
Alpha-2-macroglobulin-like protein 1 OS=Homo sapiens GN=A2ML1 PE=1 SV=3	A2ML1_HUMAN	-1.9975	0.000539991
Ubiquitin carboxyl-terminal hydrolase 7 OS=Homo sapiens GN=USP7 PE=1 SV=2	UBP7_HUMAN	0.38	0.000543238
Tropomodulin-3 OS=Homo sapiens GN=TMOD3 PE=1 SV=1	TMOD3_HUMAN	-0.37	0.00054542
Protein MAK16 homolog OS=Homo sapiens GN=MAK16 PE=1 SV=2	MAK16_HUMAN	0.4375	0.000549619
Ribonuclease P protein subunit p38 OS=Homo sapiens GN=RPP38 PE=1 SV=2	RPP38_HUMAN	0.405	0.000550041
Pleckstrin homology domain-containing family A member 4 OS=Homo sapiens GN=PLEKHA4 PE=1 SV=2	PKHA4_HUMAN	0.7925	0.000550469
Butyrophilin subfamily 3 member A2 OS=Homo sapiens GN=BTN3A2 PE=1 SV=2	BT3A2_HUMAN	0.7275	0.000552447
Ribosomal RNA processing protein 1 homolog B OS=Homo sapiens GN=RRP1B PE=1 SV=3	RRP1B_HUMAN	0.3975	0.00055302
Ubiquitin-like protein 5 OS=Homo sapiens GN=UBL5 PE=1 SV=1	UBL5_HUMAN	0.285	0.000556103
Serine/threonine-protein kinase WNK1 OS=Homo sapiens GN=WNK1 PE=1 SV=2	WNK1_HUMAN	-0.73	0.000556103
Chromodomain-helicase-DNA-binding protein 1 OS=Homo sapiens GN=CHD1 PE=1 SV=2	CHD1_HUMAN	0.3775	0.000556103
Histone-lysine N-methyltransferase 2A OS=Homo sapiens GN=KMT2A PE=1 SV=5	KMT2A_HUMAN	0.5125	0.000566389
Exosome complex component RRP45 OS=Homo sapiens GN=EXOSC9 PE=1 SV=3	EXOS9_HUMAN	0.59	0.000566389
Cold shock domain-containing protein E1 OS=Homo sapiens GN=CSDE1 PE=1 SV=2	CSDE1_HUMAN	-0.6625	0.000566389
Sperm-associated antigen 7 OS=Homo sapiens GN=SPAG7 PE=1 SV=2	SPAG7_HUMAN	0.5475	0.000566389
Heparan-alpha-glucosaminide N-acetyltransferase OS=Homo sapiens GN=HGSNAT PE=1 SV=2	HGNAT_HUMAN	-0.44	0.000566389
Hepatoma-derived growth factor-related protein 2 OS=Homo sapiens GN=HDGFRP2 PE=1 SV=1	HDGR2_HUMAN	0.48	0.00057169
Heat shock factor protein 1 OS=Homo sapiens GN=HSF1 PE=1 SV=1	HSF1_HUMAN	0.5675	0.000575697
Phorbol-12-myristate-13-acetate-induced protein 1 OS=Homo sapiens GN=PMAIP1 PE=1 SV=1	APR_HUMAN	1.235	0.000575697
Ras GTPase-activating-like protein IQGAP1 OS=Homo sapiens GN=IQGAP1 PE=1 SV=1	IQGA1_HUMAN	-0.4675	0.000577993
Glycerophosphodiester phosphodiesterase 1 OS=Homo sapiens GN=GDE1 PE=1 SV=1	GDE1_HUMAN	-0.32	0.000577993
Filamin-binding LIM protein 1 OS=Homo sapiens GN=FBLIM1 PE=1 SV=2	FBLI1_HUMAN	-0.6275	0.000577993
Fibulin-1 OS=Homo sapiens GN=FBLN1 PE=1 SV=4	FBLN1_HUMAN	0.645	0.000579115
Toll-like receptor 3 OS=Homo sapiens GN=TLR3 PE=1 SV=1	TLR3_HUMAN	0.4125	0.000579171
Cell division cycle and apoptosis regulator protein 1 OS=Homo sapiens GN=CCAR1 PE=1 SV=2	CCAR1_HUMAN	0.2975	0.00058007
Interleukin enhancer-binding factor 2 OS=Homo sapiens GN=ILF2 PE=1 SV=2	ILF2_HUMAN	0.38	0.00058007
SWI/SNF-related matrix-associated actin-dependent regulator of chromatin subfamily A member 5 OS=Homo sapiens GN=SMARCA5 PE=1 SV=1	SMCA5_HUMAN	0.53	0.000580935
Small nuclear ribonucleoprotein Sm D2 OS=Homo sapiens GN=SNRPD2 PE=1 SV=1	SMD2_HUMAN	0.4375	0.000582166
Tensin-4 OS=Homo sapiens GN=TNS4 PE=1 SV=3	TENS4_HUMAN	-0.385	0.000583838
Splicing factor 3B subunit 4 OS=Homo sapiens GN=SF3B4 PE=1 SV=1	SF3B4_HUMAN	0.4475	0.000583838
Keratinocyte-associated protein 3 OS=Homo sapiens GN=KRTCAP3 PE=2 SV=1	KCP3_HUMAN	0.4825	0.000583838
InaD-like protein OS=Homo sapiens GN=INADL PE=1 SV=3	INADL_HUMAN	-0.3325	0.000583838
rRNA-processing protein UTP23 homolog OS=Homo sapiens GN=UTP23 PE=1 SV=2	UTP23_HUMAN	0.795	0.000583838
Ankycorbin OS=Homo sapiens GN=RAI14 PE=1 SV=2	RAI14_HUMAN	-0.25	0.000586575
Neuron-specific protein family member 1 OS=Homo sapiens GN=NSG1 PE=2 SV=1	NSG1_HUMAN	-0.5475	0.000591602
Zinc finger MYND domain-containing protein 11 OS=Homo sapiens GN=ZMYND11 PE=1 SV=2	ZMY11_HUMAN	0.545	0.000592394
Sialate O-acetylesterase OS=Homo sapiens GN=SIAE PE=1 SV=1	SIAE_HUMAN	-0.645	0.000593154
Splicing factor, arginine/serine-rich 15 OS=Homo sapiens GN=SCAF4 PE=1 SV=3	SFR15_HUMAN	0.41	0.000594572
Nck-associated protein 1 OS=Homo sapiens GN=NCKAP1 PE=1 SV=1	NCKP1_HUMAN	-0.3625	0.000596547
Helicase-like transcription factor OS=Homo sapiens GN=HLTF PE=1 SV=2	HLTF_HUMAN	0.55	0.00059892
Protein disulfide-isomerase A4 OS=Homo sapiens GN=PDIA4 PE=1 SV=2	PDIA4_HUMAN	0.665	0.00059907
Rho-related GTP-binding protein RhoB OS=Homo sapiens GN=RHOB PE=1 SV=1	RHOB_HUMAN	0.4225	0.00059907
Heterogeneous nuclear ribonucleoprotein A0 OS=Homo sapiens GN=HNRNPA0 PE=1 SV=1	ROA0_HUMAN	0.415	0.00059907
Platelet-activating factor acetylhydrolase 2, cytoplasmic OS=Homo sapiens GN=PAFAH2 PE=1 SV=1	PAFA2_HUMAN	-0.7025	0.000603231
Serpin H1 OS=Homo sapiens GN=SERPINH1 PE=1 SV=2	SERPH_HUMAN	0.3225	0.00060394
Cleavage stimulation factor subunit 1 OS=Homo sapiens GN=CSTF1 PE=1 SV=1	CSTF1_HUMAN	0.3325	0.000604616
DNA mismatch repair protein Mlh1 OS=Homo sapiens GN=MLH1 PE=1 SV=1	MLH1_HUMAN	0.5725	0.000604616
Long-chain fatty acid transport protein 4 OS=Homo sapiens GN=SLC27A4 PE=1 SV=1	S27A4_HUMAN	-0.3925	0.000604829
Nucleolar protein 9 OS=Homo sapiens GN=NOP9 PE=1 SV=1	NOP9_HUMAN	0.3725	0.000604829
Trafficking protein particle complex subunit 8 OS=Homo sapiens GN=TRAPPC8 PE=1 SV=2	TPPC8_HUMAN	-0.4	0.000604829
Peptidyl-prolyl cis-trans isomerase-like 4 OS=Homo sapiens GN=PPIL4 PE=1 SV=1	PPIL4_HUMAN	0.4775	0.000606584
Ribonuclease P protein subunit p30 OS=Homo sapiens GN=RPP30 PE=1 SV=1	RPP30_HUMAN	0.4425	0.000615858
Mini-chromosome maintenance complex-binding protein OS=Homo sapiens GN=MCMBP PE=1 SV=2	MCMBP_HUMAN	0.5325	0.000619227
Alanine aminotransferase 2 OS=Homo sapiens GN=GPT2 PE=1 SV=1	ALAT2_HUMAN	0.425	0.000619607
Heterogeneous nuclear ribonucleoprotein U-like protein 2 OS=Homo sapiens GN=HNRNPUL2 PE=1 SV=1	HNRL2_HUMAN	0.3175	0.000620838
Nuclear pore complex protein Nup205 OS=Homo sapiens GN=NUP205 PE=1 SV=3	NU205_HUMAN	0.3575	0.000620838
Neuroguidin OS=Homo sapiens GN=NGDN PE=1 SV=1	NGDN_HUMAN	0.35	0.000620838
PHD finger-like domain-containing protein 5A OS=Homo sapiens GN=PHF5A PE=1 SV=1	PHF5A_HUMAN	0.365	0.000626589
Ribosomal RNA processing protein 1 homolog A OS=Homo sapiens GN=RRP1 PE=1 SV=1	RRP1_HUMAN	0.5225	0.000628289
Myristoylated alanine-rich C-kinase substrate OS=Homo sapiens GN=MARCKS PE=1 SV=4	MARCS_HUMAN	-0.3625	0.000631361
Complement factor B OS=Homo sapiens GN=CFB PE=1 SV=2	CFAB_HUMAN	0.875	0.000631361
Tripartite motif-containing protein 29 OS=Homo sapiens GN=TRIM29 PE=1 SV=2	TRI29_HUMAN	-0.5725	0.000631361
E3 ubiquitin-protein ligase RBBP6 OS=Homo sapiens GN=RBBP6 PE=1 SV=1	RBBP6_HUMAN	0.345	0.000631361
Cytoplasmic dynein 1 heavy chain 1 OS=Homo sapiens GN=DYNC1H1 PE=1 SV=5	DYHC1_HUMAN	-0.43	0.000631361
Calpastatin OS=Homo sapiens GN=CAST PE=1 SV=4	ICAL_HUMAN	-0.915	0.000635809
NADH-cytochrome b5 reductase 1 OS=Homo sapiens GN=CYB5R1 PE=1 SV=1	NB5R1_HUMAN	-0.705	0.000637578
Polynucleotide 5'-hydroxyl-kinase NOL9 OS=Homo sapiens GN=NOL9 PE=1 SV=1	NOL9_HUMAN	0.2875	0.000637578
Vacuolar protein sorting-associated protein 72 homolog OS=Homo sapiens GN=VPS72 PE=1 SV=1	VPS72_HUMAN	0.5825	0.000643017
Intersectin-2 OS=Homo sapiens GN=ITSN2 PE=1 SV=3	ITSN2_HUMAN	-0.33	0.000643829
U3 small nucleolar RNA-associated protein 15 homolog OS=Homo sapiens GN=UTP15 PE=1 SV=3	UTP15_HUMAN	0.34	0.000643917
Cleavage and polyadenylation specificity factor subunit 6 OS=Homo sapiens GN=CPSF6 PE=1 SV=2	CPSF6_HUMAN	0.35	0.000644532
Fatty acyl-CoA reductase 1 OS=Homo sapiens GN=FAR1 PE=1 SV=1	FACR1_HUMAN	-0.3425	0.00064471
MICAL-like protein 2 OS=Homo sapiens GN=MICALL2 PE=1 SV=1	MILK2_HUMAN	-0.56	0.000644844
Isocitrate dehydrogenase [NADP], mitochondrial OS=Homo sapiens GN=IDH2 PE=1 SV=2	IDHP_HUMAN	0.255	0.000646137
Vacuolar protein sorting-associated protein 26B OS=Homo sapiens GN=VPS26B PE=1 SV=2	VP26B_HUMAN	-0.4	0.000646196
GDP-fucose protein O-fucosyltransferase 2 OS=Homo sapiens GN=POFUT2 PE=1 SV=3	OFUT2_HUMAN	-0.3375	0.000649374
La-related protein 7 OS=Homo sapiens GN=LARP7 PE=1 SV=1	LARP7_HUMAN	0.3325	0.000650205
5'-3' exoribonuclease 2 OS=Homo sapiens GN=XRN2 PE=1 SV=1	XRN2_HUMAN	0.3575	0.000650216
Very low-density lipoprotein receptor OS=Homo sapiens GN=VLDLR PE=1 SV=1	VLDLR_HUMAN	0.645	0.000650216
Succinyl-CoA:3-ketoacid coenzyme A transferase 1, mitochondrial OS=Homo sapiens GN=OXCT1 PE=1 SV=1	SCOT1_HUMAN	0.2925	0.0006618
N-acetyltransferase 10 OS=Homo sapiens GN=NAT10 PE=1 SV=2	NAT10_HUMAN	0.475	0.00066272
Activating signal cointegrator 1 complex subunit 3 OS=Homo sapiens GN=ASCC3 PE=1 SV=3	ASCC3_HUMAN	-0.3925	0.000671199
Heterogeneous nuclear ribonucleoprotein H3 OS=Homo sapiens GN=HNRNPH3 PE=1 SV=2	HNRH3_HUMAN	0.645	0.000671199
Filamin-B OS=Homo sapiens GN=FLNB PE=1 SV=2	FLNB_HUMAN	-0.61	0.000671365
Pre-mRNA-processing factor 19 OS=Homo sapiens GN=PRPF19 PE=1 SV=1	PRP19_HUMAN	0.55	0.000673149
Group XV phospholipase A2 OS=Homo sapiens GN=PLA2G15 PE=1 SV=2	PAG15_HUMAN	-0.5175	0.000673149
Lipid phosphate phosphohydrolase 1 OS=Homo sapiens GN=PPAP2A PE=1 SV=1	LPP1_HUMAN	-0.4775	0.000673228
Pre-mRNA-splicing factor SPF27 OS=Homo sapiens GN=BCAS2 PE=1 SV=1	SPF27_HUMAN	0.3625	0.000674914
Protein enabled homolog OS=Homo sapiens GN=ENAH PE=1 SV=2	ENAH_HUMAN	-0.71	0.000675093
Succinate dehydrogenase cytochrome b560 subunit, mitochondrial OS=Homo sapiens GN=SDHC PE=1 SV=1	C560_HUMAN	0.3925	0.000676516
Histone H1.1 OS=Homo sapiens GN=HIST1H1A PE=1 SV=3	H11_HUMAN	3.09	0.00068026
Protein CYR61 OS=Homo sapiens GN=CYR61 PE=1 SV=1	CYR61_HUMAN	-0.58	0.000683545
Transmembrane and ubiquitin-like domain-containing protein 1 OS=Homo sapiens GN=TMUB1 PE=1 SV=1	TMUB1_HUMAN	0.3625	0.0006837
Desmocollin-1 OS=Homo sapiens GN=DSC1 PE=1 SV=2	DSC1_HUMAN	-1.1725	0.000686097
DNA primase small subunit OS=Homo sapiens GN=PRIM1 PE=1 SV=1	PRI1_HUMAN	0.79	0.000686097
Protein kinase C-binding protein 1 OS=Homo sapiens GN=ZMYND8 PE=1 SV=2	PKCB1_HUMAN	0.2975	0.000686097
Pinin OS=Homo sapiens GN=PNN PE=1 SV=4	PININ_HUMAN	0.5225	0.000686097
KRR1 small subunit processome component homolog OS=Homo sapiens GN=KRR1 PE=1 SV=4	KRR1_HUMAN	0.3975	0.000686097
Target of Myb protein 1 OS=Homo sapiens GN=TOM1 PE=1 SV=2	TOM1_HUMAN	-0.3725	0.000686097
NACHT, LRR and PYD domains-containing protein 1 OS=Homo sapiens GN=NLRP1 PE=1 SV=1	NALP1_HUMAN	0.335	0.000686097
SWI/SNF complex subunit SMARCC2 OS=Homo sapiens GN=SMARCC2 PE=1 SV=1	SMRC2_HUMAN	0.4275	0.000692599
Acidic leucine-rich nuclear phosphoprotein 32 family member E OS=Homo sapiens GN=ANP32E PE=1 SV=1	AN32E_HUMAN	0.6475	0.000694799
Raftlin OS=Homo sapiens GN=RFTN1 PE=1 SV=4	RFTN1_HUMAN	-0.2625	0.000696096
Transmembrane protein 39B OS=Homo sapiens GN=TMEM39B PE=2 SV=1	TM39B_HUMAN	-0.635	0.000700814
PMS1 protein homolog 1 OS=Homo sapiens GN=PMS1 PE=1 SV=1	PMS1_HUMAN	0.4825	0.000702272
Parkinson disease 7 domain-containing protein 1 OS=Homo sapiens GN=PDDC1 PE=1 SV=1	PDDC1_HUMAN	-0.675	0.000702575
Heterogeneous nuclear ribonucleoprotein U OS=Homo sapiens GN=HNRNPU PE=1 SV=6	HNRPU_HUMAN	0.5925	0.000702575
Periodic tryptophan protein 2 homolog OS=Homo sapiens GN=PWP2 PE=1 SV=2	PWP2_HUMAN	0.31	0.000702575
Myosin-9 OS=Homo sapiens GN=MYH9 PE=1 SV=4	MYH9_HUMAN	-0.925	0.000702575
Proteasome assembly chaperone 1 OS=Homo sapiens GN=PSMG1 PE=1 SV=1	PSMG1_HUMAN	0.37	0.000702575
Nuclear pore complex protein Nup160 OS=Homo sapiens GN=NUP160 PE=1 SV=3	NU160_HUMAN	0.3375	0.000702575
Very-long-chain (3R)-3-hydroxyacyl-CoA dehydratase 3 OS=Homo sapiens GN=PTPLAD1 PE=1 SV=2	HACD3_HUMAN	0.415	0.000702575
Abl interactor 1 OS=Homo sapiens GN=ABI1 PE=1 SV=4	ABI1_HUMAN	-0.2775	0.00070339
Beta-glucuronidase OS=Homo sapiens GN=GUSB PE=1 SV=2	BGLR_HUMAN	0.5575	0.00070339
BSD domain-containing protein 1 OS=Homo sapiens GN=BSDC1 PE=1 SV=1	BSDC1_HUMAN	-0.3675	0.000707016
Cytidine deaminase OS=Homo sapiens GN=CDA PE=1 SV=2	CDD_HUMAN	-0.7125	0.000713233
DnaJ homolog subfamily B member 6 OS=Homo sapiens GN=DNAJB6 PE=1 SV=2	DNJB6_HUMAN	-0.2925	0.00071938
V-type proton ATPase subunit d 1 OS=Homo sapiens GN=ATP6V0D1 PE=1 SV=1	VA0D1_HUMAN	-0.49	0.000723587
Serine/arginine repetitive matrix protein 1 OS=Homo sapiens GN=SRRM1 PE=1 SV=2	SRRM1_HUMAN	0.4025	0.000725121
Zinc finger matrin-type protein 2 OS=Homo sapiens GN=ZMAT2 PE=1 SV=1	ZMAT2_HUMAN	0.435	0.000725121
Catalase OS=Homo sapiens GN=CAT PE=1 SV=3	CATA_HUMAN	-0.37	0.000727794
Non-structural maintenance of chromosomes element 1 homolog OS=Homo sapiens GN=NSMCE1 PE=1 SV=5	NSE1_HUMAN	0.485	0.000729088
Probable ATP-dependent RNA helicase DDX49 OS=Homo sapiens GN=DDX49 PE=1 SV=1	DDX49_HUMAN	0.655	0.000737741
Regulator of microtubule dynamics protein 2 OS=Homo sapiens GN=RMDN2 PE=1 SV=2	RMD2_HUMAN	-0.4275	0.000738001
Merlin OS=Homo sapiens GN=NF2 PE=1 SV=1	MERL_HUMAN	-0.3575	0.000740286
PDZ and LIM domain protein 1 OS=Homo sapiens GN=PDLIM1 PE=1 SV=4	PDLI1_HUMAN	-0.9075	0.000746561
Integrin-linked kinase-associated serine/threonine phosphatase 2C OS=Homo sapiens GN=ILKAP PE=1 SV=1	ILKAP_HUMAN	0.3575	0.000749084
Pleiotropic regulator 1 OS=Homo sapiens GN=PLRG1 PE=1 SV=1	PLRG1_HUMAN	0.465	0.000749084
CDGSH iron-sulfur domain-containing protein 1 OS=Homo sapiens GN=CISD1 PE=1 SV=1	CISD1_HUMAN	0.4075	0.000749122
Vacuolar protein sorting-associated protein 41 homolog OS=Homo sapiens GN=VPS41 PE=1 SV=3	VPS41_HUMAN	-0.6075	0.000752063
Phostensin OS=Homo sapiens GN=PPP1R18 PE=1 SV=1	PPR18_HUMAN	-0.415	0.000752063
Origin recognition complex subunit 3 OS=Homo sapiens GN=ORC3 PE=1 SV=1	ORC3_HUMAN	0.5975	0.00075775
CDK-activating kinase assembly factor MAT1 OS=Homo sapiens GN=MNAT1 PE=1 SV=1	MAT1_HUMAN	0.3525	0.000760954
Dynactin subunit 3 OS=Homo sapiens GN=DCTN3 PE=1 SV=1	DCTN3_HUMAN	-0.545	0.000760954
Lamin-B1 OS=Homo sapiens GN=LMNB1 PE=1 SV=2	LMNB1_HUMAN	0.7475	0.000768552
Protein FAM208A OS=Homo sapiens GN=FAM208A PE=1 SV=3	F208A_HUMAN	0.5075	0.000768552
Myelin expression factor 2 OS=Homo sapiens GN=MYEF2 PE=1 SV=3	MYEF2_HUMAN	0.575	0.000769023
Epididymis-specific alpha-mannosidase OS=Homo sapiens GN=MAN2B2 PE=1 SV=4	MA2B2_HUMAN	-0.56	0.000769924
Replication factor C subunit 3 OS=Homo sapiens GN=RFC3 PE=1 SV=2	RFC3_HUMAN	0.525	0.000777117
Nucleolar transcription factor 1 OS=Homo sapiens GN=UBTF PE=1 SV=1	UBF1_HUMAN	0.61	0.000777117
UPF0515 protein C19orf66 OS=Homo sapiens GN=C19orf66 PE=1 SV=2	CS066_HUMAN	0.855	0.000777606
Epidermal growth factor receptor kinase substrate 8-like protein 2 OS=Homo sapiens GN=EPS8L2 PE=1 SV=2	ES8L2_HUMAN	-0.475	0.000778012
Keratin, type II cytoskeletal 6B OS=Homo sapiens GN=KRT6B PE=1 SV=5	K2C6B_HUMAN	-2.5925	0.000778012
Poly(U)-binding-splicing factor PUF60 OS=Homo sapiens GN=PUF60 PE=1 SV=1	PUF60_HUMAN	0.3225	0.000779662
Replication factor C subunit 1 OS=Homo sapiens GN=RFC1 PE=1 SV=4	RFC1_HUMAN	0.61	0.00078001
Serine/threonine-protein kinase OSR1 OS=Homo sapiens GN=OXSR1 PE=1 SV=1	OXSR1_HUMAN	-0.37	0.000780646
G patch domain and KOW motifs-containing protein OS=Homo sapiens GN=GPKOW PE=1 SV=2	GPKOW_HUMAN	0.35	0.000784442
Probable ATP-dependent RNA helicase DDX27 OS=Homo sapiens GN=DDX27 PE=1 SV=2	DDX27_HUMAN	0.5475	0.000791575
Acid ceramidase OS=Homo sapiens GN=ASAH1 PE=1 SV=5	ASAH1_HUMAN	-1.095	0.000795709
Lysosome-associated membrane glycoprotein 1 OS=Homo sapiens GN=LAMP1 PE=1 SV=3	LAMP1_HUMAN	-0.44	0.000796153
Tropomyosin alpha-3 chain OS=Homo sapiens GN=TPM3 PE=1 SV=2	TPM3_HUMAN	-0.725	0.000799326
Hyaluronan synthase 3 OS=Homo sapiens GN=HAS3 PE=1 SV=3	HYAS3_HUMAN	-0.7025	0.000799657
Heterogeneous nuclear ribonucleoprotein A/B OS=Homo sapiens GN=HNRNPAB PE=1 SV=2	ROAA_HUMAN	0.5175	0.000799657
Myosin regulatory light chain 12A OS=Homo sapiens GN=MYL12A PE=1 SV=2	ML12A_HUMAN	-0.9	0.000805001
Actin-related protein 2/3 complex subunit 4 OS=Homo sapiens GN=ARPC4 PE=1 SV=3	ARPC4_HUMAN	-0.4875	0.000805001
SUMO-activating enzyme subunit 2 OS=Homo sapiens GN=UBA2 PE=1 SV=2	SAE2_HUMAN	0.445	0.000806822
Mediator of RNA polymerase II transcription subunit 22 OS=Homo sapiens GN=MED22 PE=1 SV=2	MED22_HUMAN	0.345	0.00080839
ATP-binding cassette sub-family A member 12 OS=Homo sapiens GN=ABCA12 PE=1 SV=3	ABCAC_HUMAN	-0.93	0.00080839
Chondroitin sulfate proteoglycan 4 OS=Homo sapiens GN=CSPG4 PE=1 SV=2	CSPG4_HUMAN	0.78	0.000812102
Uncharacterized protein KIAA1522 OS=Homo sapiens GN=KIAA1522 PE=1 SV=2	K1522_HUMAN	-0.25	0.000812102
Sister chromatid cohesion protein PDS5 homolog B OS=Homo sapiens GN=PDS5B PE=1 SV=1	PDS5B_HUMAN	0.5975	0.000812102
Nuclear mitotic apparatus protein 1 OS=Homo sapiens GN=NUMA1 PE=1 SV=2	NUMA1_HUMAN	0.645	0.000812102
WD repeat-containing protein 55 OS=Homo sapiens GN=WDR55 PE=1 SV=2	WDR55_HUMAN	0.3	0.000812102
Proteasome subunit alpha type-7 OS=Homo sapiens GN=PSMA7 PE=1 SV=1	PSA7_HUMAN	0.2575	0.000812556
Golgin subfamily A member 3 OS=Homo sapiens GN=GOLGA3 PE=1 SV=2	GOGA3_HUMAN	0.22	0.000812556
Acid sphingomyelinase-like phosphodiesterase 3a OS=Homo sapiens GN=SMPDL3A PE=1 SV=2	ASM3A_HUMAN	-0.6325	0.000820356
Probable ATP-dependent RNA helicase DHX40 OS=Homo sapiens GN=DHX40 PE=1 SV=2	DHX40_HUMAN	0.6925	0.000832543
Lipolysis-stimulated lipoprotein receptor OS=Homo sapiens GN=LSR PE=1 SV=4	LSR_HUMAN	0.2825	0.000832543
Annexin A2 OS=Homo sapiens GN=ANXA2 PE=1 SV=2	ANXA2_HUMAN	-0.4825	0.000832543
DNA replication licensing factor MCM2 OS=Homo sapiens GN=MCM2 PE=1 SV=4	MCM2_HUMAN	1.0025	0.000832543
Serum deprivation-response protein OS=Homo sapiens GN=SDPR PE=1 SV=3	SDPR_HUMAN	0.3925	0.000833925
Myb-binding protein 1A OS=Homo sapiens GN=MYBBP1A PE=1 SV=2	MBB1A_HUMAN	0.49	0.000833925
Nuclear pore complex protein Nup133 OS=Homo sapiens GN=NUP133 PE=1 SV=2	NU133_HUMAN	0.3725	0.000833925
Replication factor C subunit 4 OS=Homo sapiens GN=RFC4 PE=1 SV=2	RFC4_HUMAN	0.815	0.000838027
Serpin B7 OS=Homo sapiens GN=SERPINB7 PE=1 SV=1	SPB7_HUMAN	-0.9425	0.000849785
Actin-related protein 10 OS=Homo sapiens GN=ACTR10 PE=1 SV=1	ARP10_HUMAN	-0.4575	0.000850322
Actin-like protein 6A OS=Homo sapiens GN=ACTL6A PE=1 SV=1	ACL6A_HUMAN	0.4175	0.000856878
Dihydroorotate dehydrogenase (quinone), mitochondrial OS=Homo sapiens GN=DHODH PE=1 SV=3	PYRD_HUMAN	0.2675	0.000857047
Dynactin subunit 5 OS=Homo sapiens GN=DCTN5 PE=1 SV=1	DCTN5_HUMAN	-0.465	0.000860075
Lysine-specific demethylase 3B OS=Homo sapiens GN=KDM3B PE=1 SV=2	KDM3B_HUMAN	0.32	0.000860131
Survival of motor neuron-related-splicing factor 30 OS=Homo sapiens GN=SMNDC1 PE=1 SV=1	SPF30_HUMAN	0.325	0.000860131
Striatin-4 OS=Homo sapiens GN=STRN4 PE=1 SV=2	STRN4_HUMAN	-0.2725	0.000860131
ATP-dependent RNA helicase DDX50 OS=Homo sapiens GN=DDX50 PE=1 SV=1	DDX50_HUMAN	0.5975	0.000863178
Nucleolar protein 8 OS=Homo sapiens GN=NOL8 PE=1 SV=1	NOL8_HUMAN	0.4175	0.000863178
NF-X1-type zinc finger protein NFXL1 OS=Homo sapiens GN=NFXL1 PE=1 SV=2	NFXL1_HUMAN	0.345	0.000864432
Peroxisomal membrane protein 11B OS=Homo sapiens GN=PEX11B PE=1 SV=1	PX11B_HUMAN	-0.3575	0.000864432
Phospholipid scramblase 3 OS=Homo sapiens GN=PLSCR3 PE=1 SV=2	PLS3_HUMAN	-0.4025	0.000866718
RNA polymerase-associated protein LEO1 OS=Homo sapiens GN=LEO1 PE=1 SV=1	LEO1_HUMAN	0.4725	0.000866762
Cyclic GMP-AMP synthase OS=Homo sapiens GN=MB21D1 PE=1 SV=2	CGAS_HUMAN	0.88	0.000866762
WD repeat-containing protein 3 OS=Homo sapiens GN=WDR3 PE=1 SV=1	WDR3_HUMAN	0.3825	0.000866762
ATPase family AAA domain-containing protein 3A OS=Homo sapiens GN=ATAD3A PE=1 SV=2	ATD3A_HUMAN	0.25	0.000871328
Peroxisomal NADH pyrophosphatase NUDT12 OS=Homo sapiens GN=NUDT12 PE=1 SV=1	NUD12_HUMAN	-0.3125	0.000872728
Mediator of RNA polymerase II transcription subunit 29 OS=Homo sapiens GN=MED29 PE=1 SV=1	MED29_HUMAN	0.2925	0.000887626
SNW domain-containing protein 1 OS=Homo sapiens GN=SNW1 PE=1 SV=1	SNW1_HUMAN	0.485	0.000887626
Pre-mRNA-processing factor 40 homolog A OS=Homo sapiens GN=PRPF40A PE=1 SV=2	PR40A_HUMAN	0.39	0.000887626
Plexin-B1 OS=Homo sapiens GN=PLXNB1 PE=1 SV=3	PLXB1_HUMAN	-0.4775	0.000887626
Protein sidekick-2 OS=Homo sapiens GN=SDK2 PE=1 SV=3	SDK2_HUMAN	-0.6675	0.000888977
Plasminogen activator inhibitor 1 OS=Homo sapiens GN=SERPINE1 PE=1 SV=1	PAI1_HUMAN	0.365	0.000888977
WW domain-binding protein 11 OS=Homo sapiens GN=WBP11 PE=1 SV=1	WBP11_HUMAN	0.465	0.000888977
Ribosomal biogenesis protein LAS1L OS=Homo sapiens GN=LAS1L PE=1 SV=2	LAS1L_HUMAN	0.255	0.000888977
Zinc finger protein 280C OS=Homo sapiens GN=ZNF280C PE=1 SV=1	Z280C_HUMAN	0.4225	0.000888977
Zinc finger C3H1 domain-containing protein OS=Homo sapiens GN=ZFC3H1 PE=1 SV=3	ZC3H1_HUMAN	0.3625	0.000893005
Small nuclear ribonucleoprotein E OS=Homo sapiens GN=SNRPE PE=1 SV=1	RUXE_HUMAN	0.34	0.000894317
DNA primase large subunit OS=Homo sapiens GN=PRIM2 PE=1 SV=2	PRI2_HUMAN	0.5675	0.000896704
Lamin-B2 OS=Homo sapiens GN=LMNB2 PE=1 SV=3	LMNB2_HUMAN	0.3275	0.000898682
Exocyst complex component 8 OS=Homo sapiens GN=EXOC8 PE=1 SV=2	EXOC8_HUMAN	-0.435	0.000898682
Actin-related protein 2/3 complex subunit 5 OS=Homo sapiens GN=ARPC5 PE=1 SV=3	ARPC5_HUMAN	-0.3625	0.000900086
Lysosomal protective protein OS=Homo sapiens GN=CTSA PE=1 SV=2	PPGB_HUMAN	-0.4975	0.000900086
Programmed cell death 6-interacting protein OS=Homo sapiens GN=PDCD6IP PE=1 SV=1	PDC6I_HUMAN	-0.445	0.000900086
Nucleolar pre-ribosomal-associated protein 1 OS=Homo sapiens GN=URB1 PE=1 SV=4	NPA1P_HUMAN	0.2575	0.000900086
U3 small nucleolar ribonucleoprotein protein IMP4 OS=Homo sapiens GN=IMP4 PE=1 SV=1	IMP4_HUMAN	0.265	0.000901995
Peptidyl-prolyl cis-trans isomerase CWC27 homolog OS=Homo sapiens GN=CWC27 PE=1 SV=1	CWC27_HUMAN	0.36	0.000901995
NHP2-like protein 1 OS=Homo sapiens GN=NHP2L1 PE=1 SV=3	NH2L1_HUMAN	0.27	0.000901995
Quinone oxidoreductase PIG3 OS=Homo sapiens GN=TP53I3 PE=1 SV=2	QORX_HUMAN	-0.64	0.000909327
Epidermal growth factor receptor substrate 15 OS=Homo sapiens GN=EPS15 PE=1 SV=2	EPS15_HUMAN	-0.3325	0.000909327
Rho GTPase-activating protein 29 OS=Homo sapiens GN=ARHGAP29 PE=1 SV=2	RHG29_HUMAN	-0.5125	0.000909327
Butyrophilin subfamily 2 member A1 OS=Homo sapiens GN=BTN2A1 PE=1 SV=3	BT2A1_HUMAN	0.405	0.000909327
Histone-binding protein RBBP4 OS=Homo sapiens GN=RBBP4 PE=1 SV=3	RBBP4_HUMAN	0.435	0.000909327
Vacuolar protein sorting-associated protein 29 OS=Homo sapiens GN=VPS29 PE=1 SV=1	VPS29_HUMAN	-0.56	0.000909327
Nucleolin OS=Homo sapiens GN=NCL PE=1 SV=3	NUCL_HUMAN	0.515	0.000909822
DNA-directed RNA polymerase I subunit RPA34 OS=Homo sapiens GN=CD3EAP PE=1 SV=1	RPA34_HUMAN	0.5375	0.000909822
Pre-mRNA-splicing factor CWC22 homolog OS=Homo sapiens GN=CWC22 PE=1 SV=3	CWC22_HUMAN	0.4175	0.000910198
Sister chromatid cohesion protein PDS5 homolog A OS=Homo sapiens GN=PDS5A PE=1 SV=1	PDS5A_HUMAN	0.4525	0.000910198
Trafficking protein particle complex subunit 11 OS=Homo sapiens GN=TRAPPC11 PE=1 SV=2	TPC11_HUMAN	-0.35	0.000910198
Desmoglein-1 OS=Homo sapiens GN=DSG1 PE=1 SV=2	DSG1_HUMAN	-1.5125	0.000910587
G patch domain-containing protein 8 OS=Homo sapiens GN=GPATCH8 PE=1 SV=2	GPTC8_HUMAN	0.3225	0.000917683
Protein Red OS=Homo sapiens GN=IK PE=1 SV=3	RED_HUMAN	0.535	0.000922681
Serine/threonine-protein phosphatase 2A 56 kDa regulatory subunit epsilon isoform OS=Homo sapiens GN=PPP2R5E PE=1 SV=1	2A5E_HUMAN	-0.36	0.000922681
Transmembrane 9 superfamily member 1 OS=Homo sapiens GN=TM9SF1 PE=1 SV=2	TM9S1_HUMAN	0.295	0.000922837
Dedicator of cytokinesis protein 9 OS=Homo sapiens GN=DOCK9 PE=1 SV=2	DOCK9_HUMAN	-0.545	0.000923616
Cirhin OS=Homo sapiens GN=CIRH1A PE=1 SV=1	CIR1A_HUMAN	0.39	0.000924229
Delta-1-pyrroline-5-carboxylate dehydrogenase, mitochondrial OS=Homo sapiens GN=ALDH4A1 PE=1 SV=3	AL4A1_HUMAN	-0.4275	0.000924229
Chromosome-associated kinesin KIF4A OS=Homo sapiens GN=KIF4A PE=1 SV=3	KIF4A_HUMAN	0.7575	0.000924229
Transitional endoplasmic reticulum ATPase OS=Homo sapiens GN=VCP PE=1 SV=4	TERA_HUMAN	-0.3375	0.000924229
Nuclear pore complex protein Nup214 OS=Homo sapiens GN=NUP214 PE=1 SV=2	NU214_HUMAN	0.26	0.000924229
60 kDa heat shock protein, mitochondrial OS=Homo sapiens GN=HSPD1 PE=1 SV=2	CH60_HUMAN	0.29	0.000932434
Paraspeckle component 1 OS=Homo sapiens GN=PSPC1 PE=1 SV=1	PSPC1_HUMAN	0.545	0.000938826
Three-prime repair exonuclease 1 OS=Homo sapiens GN=TREX1 PE=1 SV=1	TREX1_HUMAN	0.57	0.000940024
Dr1-associated corepressor OS=Homo sapiens GN=DRAP1 PE=1 SV=3	NC2A_HUMAN	0.4	0.000945707
Peptidyl-glycine alpha-amidating monooxygenase OS=Homo sapiens GN=PAM PE=1 SV=2	AMD_HUMAN	-0.76	0.000945707
Chloride intracellular channel protein 3 OS=Homo sapiens GN=CLIC3 PE=1 SV=2	CLIC3_HUMAN	-1.295	0.000947
High mobility group protein B1 OS=Homo sapiens GN=HMGB1 PE=1 SV=3	HMGB1_HUMAN	0.89	0.000948523
Apoptosis inhibitor 5 OS=Homo sapiens GN=API5 PE=1 SV=3	API5_HUMAN	0.3625	0.000948523
Non-histone chromosomal protein HMG-17 OS=Homo sapiens GN=HMGN2 PE=1 SV=3	HMGN2_HUMAN	1.175	0.000951736
Sodium-dependent phosphate transporter 1 OS=Homo sapiens GN=SLC20A1 PE=1 SV=1	S20A1_HUMAN	-0.6225	0.000953687
DNA endonuclease RBBP8 OS=Homo sapiens GN=RBBP8 PE=1 SV=2	COM1_HUMAN	0.41	0.000955645
Mpv17-like protein 2 OS=Homo sapiens GN=MPV17L2 PE=1 SV=2	M17L2_HUMAN	-0.665	0.000955645
E3 ubiquitin-protein ligase RNF169 OS=Homo sapiens GN=RNF169 PE=1 SV=2	RN169_HUMAN	0.7325	0.000960448
Uncharacterized protein C17orf89 OS=Homo sapiens GN=C17orf89 PE=2 SV=1	CQ089_HUMAN	-0.255	0.000961093
MICOS complex subunit MIC27 OS=Homo sapiens GN=APOOL PE=1 SV=1	MIC27_HUMAN	-0.2875	0.000961093
C-terminal-binding protein 1 OS=Homo sapiens GN=CTBP1 PE=1 SV=2	CTBP1_HUMAN	0.2925	0.000961093
rRNA methyltransferase 1, mitochondrial OS=Homo sapiens GN=MRM1 PE=1 SV=1	MRM1_HUMAN	0.5225	0.000961093
Sorting nexin-6 OS=Homo sapiens GN=SNX6 PE=1 SV=1	SNX6_HUMAN	-0.3025	0.000961093
Phosphatidylinositol glycan anchor biosynthesis class U protein OS=Homo sapiens GN=PIGU PE=1 SV=3	PIGU_HUMAN	0.275	0.000963999
Corepressor interacting with RBPJ 1 OS=Homo sapiens GN=CIR1 PE=1 SV=1	CIR1_HUMAN	0.64	0.000964829
Lupus La protein OS=Homo sapiens GN=SSB PE=1 SV=2	LA_HUMAN	0.485	0.000966893
Transcription activator BRG1 OS=Homo sapiens GN=SMARCA4 PE=1 SV=2	SMCA4_HUMAN	0.2975	0.000968392
Rootletin OS=Homo sapiens GN=CROCC PE=1 SV=1	CROCC_HUMAN	0.365	0.000972931
Antileukoproteinase OS=Homo sapiens GN=SLPI PE=1 SV=2	SLPI_HUMAN	-1.8525	0.000972931
Integrator complex subunit 4 OS=Homo sapiens GN=INTS4 PE=1 SV=2	INT4_HUMAN	0.2625	0.000984106
Serine/arginine-rich splicing factor 7 OS=Homo sapiens GN=SRSF7 PE=1 SV=1	SRSF7_HUMAN	0.4875	0.000988283
Zinc finger protein 318 OS=Homo sapiens GN=ZNF318 PE=1 SV=2	ZN318_HUMAN	0.3775	0.000988283
Caspase-14 OS=Homo sapiens GN=CASP14 PE=1 SV=2	CASPE_HUMAN	-0.5075	0.000990089
Ubiquitin/ISG15-conjugating enzyme E2 L6 OS=Homo sapiens GN=UBE2L6 PE=1 SV=4	UB2L6_HUMAN	1.815	0.000991825
Serrate RNA effector molecule homolog OS=Homo sapiens GN=SRRT PE=1 SV=1	SRRT_HUMAN	0.465	0.000995285
2',3'-cyclic-nucleotide 3'-phosphodiesterase OS=Homo sapiens GN=CNP PE=1 SV=2	CN37_HUMAN	0.3725	0.000995285
Transcription elongation regulator 1 OS=Homo sapiens GN=TCERG1 PE=1 SV=2	TCRG1_HUMAN	0.3675	0.000996567
Serine/threonine-protein phosphatase 1 regulatory subunit 10 OS=Homo sapiens GN=PPP1R10 PE=1 SV=1	PP1RA_HUMAN	0.43	0.00100031
Ladinin-1 OS=Homo sapiens GN=LAD1 PE=1 SV=2	LAD1_HUMAN	-0.5375	0.00100291
Pre-mRNA-splicing factor SLU7 OS=Homo sapiens GN=SLU7 PE=1 SV=2	SLU7_HUMAN	0.4325	0.00100416
Arginine--tRNA ligase, cytoplasmic OS=Homo sapiens GN=RARS PE=1 SV=2	SYRC_HUMAN	-0.4675	0.00100806
SUMO-activating enzyme subunit 1 OS=Homo sapiens GN=SAE1 PE=1 SV=1	SAE1_HUMAN	0.4425	0.00100806
Protein S100-A10 OS=Homo sapiens GN=S100A10 PE=1 SV=2	S10AA_HUMAN	-0.6625	0.00101158
Flap endonuclease 1 OS=Homo sapiens GN=FEN1 PE=1 SV=1	FEN1_HUMAN	0.6875	0.00101158
Ubiquitin-associated protein 2 OS=Homo sapiens GN=UBAP2 PE=1 SV=1	UBAP2_HUMAN	-0.49	0.00102525
Serine/threonine-protein kinase N2 OS=Homo sapiens GN=PKN2 PE=1 SV=1	PKN2_HUMAN	-0.27	0.00102525
Putative E3 ubiquitin-protein ligase UBR7 OS=Homo sapiens GN=UBR7 PE=1 SV=2	UBR7_HUMAN	1.15	0.00102525
Serine/arginine-rich splicing factor 1 OS=Homo sapiens GN=SRSF1 PE=1 SV=2	SRSF1_HUMAN	0.4675	0.00102534
CSC1-like protein 2 OS=Homo sapiens GN=TMEM63B PE=1 SV=1	CSCL2_HUMAN	-0.28	0.00102727
RNA polymerase-associated protein CTR9 homolog OS=Homo sapiens GN=CTR9 PE=1 SV=1	CTR9_HUMAN	0.4125	0.00102727
Core histone macro-H2A.1 OS=Homo sapiens GN=H2AFY PE=1 SV=4	H2AY_HUMAN	0.45	0.00102727
Mitochondrial import inner membrane translocase subunit TIM16 OS=Homo sapiens GN=PAM16 PE=1 SV=2	TIM16_HUMAN	0.255	0.00102727
U4/U6 small nuclear ribonucleoprotein Prp4 OS=Homo sapiens GN=PRPF4 PE=1 SV=2	PRP4_HUMAN	0.2375	0.00102727
Methyltransferase-like protein 16 OS=Homo sapiens GN=METTL16 PE=1 SV=2	MET16_HUMAN	0.465	0.00102727
DnaJ homolog subfamily A member 1 OS=Homo sapiens GN=DNAJA1 PE=1 SV=2	DNJA1_HUMAN	0.355	0.00102727
Pre-mRNA-processing factor 6 OS=Homo sapiens GN=PRPF6 PE=1 SV=1	PRP6_HUMAN	0.345	0.00103098
Transducin beta-like protein 3 OS=Homo sapiens GN=TBL3 PE=1 SV=2	TBL3_HUMAN	0.3775	0.00103098
Pre-rRNA-processing protein TSR1 homolog OS=Homo sapiens GN=TSR1 PE=1 SV=1	TSR1_HUMAN	0.3225	0.00103098
Glutamine and serine-rich protein 1 OS=Homo sapiens GN=QSER1 PE=1 SV=3	QSER1_HUMAN	0.415	0.00103098
Choline-phosphate cytidylyltransferase A OS=Homo sapiens GN=PCYT1A PE=1 SV=2	PCY1A_HUMAN	-0.45	0.00103386
Protein FAM98B OS=Homo sapiens GN=FAM98B PE=1 SV=1	FA98B_HUMAN	0.45	0.00104185
Tumor suppressor p53-binding protein 1 OS=Homo sapiens GN=TP53BP1 PE=1 SV=2	TP53B_HUMAN	0.2825	0.00104473
Ran GTPase-activating protein 1 OS=Homo sapiens GN=RANGAP1 PE=1 SV=1	RAGP1_HUMAN	0.3025	0.00104943
Transmembrane protein 120A OS=Homo sapiens GN=TMEM120A PE=1 SV=1	T120A_HUMAN	-0.47	0.00104943
ATP-dependent RNA helicase DDX51 OS=Homo sapiens GN=DDX51 PE=1 SV=3	DDX51_HUMAN	0.365	0.00104943
General transcription factor IIH subunit 1 OS=Homo sapiens GN=GTF2H1 PE=1 SV=1	TF2H1_HUMAN	0.4175	0.001062
Splicing factor U2AF 65 kDa subunit OS=Homo sapiens GN=U2AF2 PE=1 SV=4	U2AF2_HUMAN	0.42	0.00107082
Solute carrier family 26 member 6 OS=Homo sapiens GN=SLC26A6 PE=1 SV=1	S26A6_HUMAN	-0.4775	0.00107082
Actin-related protein 2/3 complex subunit 5-like protein OS=Homo sapiens GN=ARPC5L PE=1 SV=1	ARP5L_HUMAN	-0.4975	0.00107241
X-ray repair cross-complementing protein 6 OS=Homo sapiens GN=XRCC6 PE=1 SV=2	XRCC6_HUMAN	0.5	0.00108925
THO complex subunit 7 homolog OS=Homo sapiens GN=THOC7 PE=1 SV=3	THOC7_HUMAN	0.41	0.00108925
Beta-catenin-like protein 1 OS=Homo sapiens GN=CTNNBL1 PE=1 SV=1	CTBL1_HUMAN	0.4525	0.00108925
Serine/threonine-protein phosphatase 2A catalytic subunit beta isoform OS=Homo sapiens GN=PPP2CB PE=1 SV=1	PP2AB_HUMAN	-0.2975	0.00108925
Sorting nexin-3 OS=Homo sapiens GN=SNX3 PE=1 SV=3	SNX3_HUMAN	-0.47	0.00109059
Surfeit locus protein 6 OS=Homo sapiens GN=SURF6 PE=1 SV=3	SURF6_HUMAN	0.5675	0.00109059
116 kDa U5 small nuclear ribonucleoprotein component OS=Homo sapiens GN=EFTUD2 PE=1 SV=1	U5S1_HUMAN	0.38	0.00109533
Insulin growth factor-like family member 1 OS=Homo sapiens GN=IGFL1 PE=1 SV=1	IGFL1_HUMAN	-2.38	0.00110376
Leucine-rich repeat flightless-interacting protein 1 OS=Homo sapiens GN=LRRFIP1 PE=1 SV=2	LRRF1_HUMAN	-0.365	0.00110602
Phosphatidylinositide phosphatase SAC1 OS=Homo sapiens GN=SACM1L PE=1 SV=2	SAC1_HUMAN	-0.2425	0.00110602
mRNA export factor OS=Homo sapiens GN=RAE1 PE=1 SV=1	RAE1L_HUMAN	0.285	0.00110626
Mitotic spindle assembly checkpoint protein MAD1 OS=Homo sapiens GN=MAD1L1 PE=1 SV=2	MD1L1_HUMAN	0.3	0.00110635
Probable 28S rRNA (cytosine-C(5))-methyltransferase OS=Homo sapiens GN=NSUN5 PE=1 SV=2	NSUN5_HUMAN	0.2575	0.0011197
Semaphorin-4B OS=Homo sapiens GN=SEMA4B PE=1 SV=3	SEM4B_HUMAN	0.22	0.00113819
Protein FAM83B OS=Homo sapiens GN=FAM83B PE=1 SV=1	FA83B_HUMAN	-0.34	0.00113819
Small nuclear ribonucleoprotein-associated proteins B and B' OS=Homo sapiens GN=SNRPB PE=1 SV=2	RSMB_HUMAN	0.35	0.00114583
Cleavage stimulation factor subunit 2 tau variant OS=Homo sapiens GN=CSTF2T PE=1 SV=1	CSTFT_HUMAN	0.2725	0.00114801
Chromodomain-helicase-DNA-binding protein 1-like OS=Homo sapiens GN=CHD1L PE=1 SV=2	CHD1L_HUMAN	0.36	0.00115778
Clathrin interactor 1 OS=Homo sapiens GN=CLINT1 PE=1 SV=1	EPN4_HUMAN	-0.265	0.00115929
CDKN2AIP N-terminal-like protein OS=Homo sapiens GN=CDKN2AIPNL PE=1 SV=1	C2AIL_HUMAN	0.4675	0.00115929
Growth factor receptor-bound protein 7 OS=Homo sapiens GN=GRB7 PE=1 SV=2	GRB7_HUMAN	0.3375	0.00116494
Pre-mRNA-processing-splicing factor 8 OS=Homo sapiens GN=PRPF8 PE=1 SV=2	PRP8_HUMAN	0.38	0.00116732
Zinc finger protein 687 OS=Homo sapiens GN=ZNF687 PE=1 SV=1	ZN687_HUMAN	0.3375	0.00116777
Protein Hook homolog 2 OS=Homo sapiens GN=HOOK2 PE=1 SV=3	HOOK2_HUMAN	-0.405	0.00117072
Basement membrane-specific heparan sulfate proteoglycan core protein OS=Homo sapiens GN=HSPG2 PE=1 SV=4	PGBM_HUMAN	-0.555	0.00117072
28S ribosomal protein S14, mitochondrial OS=Homo sapiens GN=MRPS14 PE=1 SV=1	RT14_HUMAN	0.2925	0.00118348
DNA polymerase alpha catalytic subunit OS=Homo sapiens GN=POLA1 PE=1 SV=2	DPOLA_HUMAN	0.4325	0.00119141
Methyl-CpG-binding domain protein 4 OS=Homo sapiens GN=MBD4 PE=1 SV=1	MBD4_HUMAN	0.54	0.00119218
Microfibrillar-associated protein 1 OS=Homo sapiens GN=MFAP1 PE=1 SV=2	MFAP1_HUMAN	0.45	0.00119218
Monoacylglycerol lipase ABHD12 OS=Homo sapiens GN=ABHD12 PE=1 SV=2	ABD12_HUMAN	0.31	0.00120917
Arf-GAP with GTPase, ANK repeat and PH domain-containing protein 3 OS=Homo sapiens GN=AGAP3 PE=1 SV=2	AGAP3_HUMAN	-0.4825	0.00120917
Keratin, type I cytoskeletal 16 OS=Homo sapiens GN=KRT16 PE=1 SV=4	K1C16_HUMAN	-1.8675	0.00121665
Protein O-mannose kinase OS=Homo sapiens GN=POMK PE=1 SV=1	SG196_HUMAN	0.3175	0.00122035
Bromodomain-containing protein 1 OS=Homo sapiens GN=BRD1 PE=1 SV=1	BRD1_HUMAN	0.315	0.00122083
Caveolin-1 OS=Homo sapiens GN=CAV1 PE=1 SV=4	CAV1_HUMAN	-0.285	0.0012209
Protein HIRA OS=Homo sapiens GN=HIRA PE=1 SV=2	HIRA_HUMAN	0.2925	0.00122282
Proto-oncogene tyrosine-protein kinase Src OS=Homo sapiens GN=SRC PE=1 SV=3	SRC_HUMAN	-0.23	0.00122282
Bifunctional coenzyme A synthase OS=Homo sapiens GN=COASY PE=1 SV=4	COASY_HUMAN	0.2825	0.00122447
Zyxin OS=Homo sapiens GN=ZYX PE=1 SV=1	ZYX_HUMAN	-0.5325	0.00122533
Nuclear pore complex protein Nup98-Nup96 OS=Homo sapiens GN=NUP98 PE=1 SV=4	NUP98_HUMAN	0.3225	0.00122659
Splicing factor, suppressor of white-apricot homolog OS=Homo sapiens GN=SFSWAP PE=1 SV=3	SFSWA_HUMAN	0.3075	0.00122659
Acylamino-acid-releasing enzyme OS=Homo sapiens GN=APEH PE=1 SV=4	ACPH_HUMAN	-0.4275	0.00123163
Kinesin light chain 1 OS=Homo sapiens GN=KLC1 PE=1 SV=2	KLC1_HUMAN	-0.455	0.00123163
H/ACA ribonucleoprotein complex subunit 1 OS=Homo sapiens GN=GAR1 PE=1 SV=1	GAR1_HUMAN	0.4175	0.00123163
Poly [ADP-ribose] polymerase 1 OS=Homo sapiens GN=PARP1 PE=1 SV=4	PARP1_HUMAN	0.6725	0.0012397
Peroxisomal acyl-coenzyme A oxidase 1 OS=Homo sapiens GN=ACOX1 PE=1 SV=3	ACOX1_HUMAN	-0.4625	0.00124369
Calmin OS=Homo sapiens GN=CLMN PE=1 SV=1	CLMN_HUMAN	0.4625	0.00124534
Exocyst complex component 4 OS=Homo sapiens GN=EXOC4 PE=1 SV=1	EXOC4_HUMAN	-0.38	0.00124649
Eukaryotic translation initiation factor 4 gamma 3 OS=Homo sapiens GN=EIF4G3 PE=1 SV=2	IF4G3_HUMAN	-0.37	0.00124649
Vacuolar protein sorting-associated protein 26A OS=Homo sapiens GN=VPS26A PE=1 SV=2	VP26A_HUMAN	-0.4625	0.00124731
Cytochrome b-c1 complex subunit 9 OS=Homo sapiens GN=UQCR10 PE=1 SV=3	QCR9_HUMAN	0.305	0.00125032
Heterogeneous nuclear ribonucleoprotein M OS=Homo sapiens GN=HNRNPM PE=1 SV=3	HNRPM_HUMAN	0.3475	0.00125059
Interleukin enhancer-binding factor 3 OS=Homo sapiens GN=ILF3 PE=1 SV=3	ILF3_HUMAN	0.345	0.00125287
Matrin-3 OS=Homo sapiens GN=MATR3 PE=1 SV=2	MATR3_HUMAN	0.4375	0.00125357
Transmembrane protein 43 OS=Homo sapiens GN=TMEM43 PE=1 SV=1	TMM43_HUMAN	-0.2475	0.00125357
Ribosomal protein S6 kinase alpha-5 OS=Homo sapiens GN=RPS6KA5 PE=1 SV=1	KS6A5_HUMAN	0.4	0.00125556
ALS2 C-terminal-like protein OS=Homo sapiens GN=ALS2CL PE=1 SV=1	AL2CL_HUMAN	-0.5825	0.00125591
Wings apart-like protein homolog OS=Homo sapiens GN=WAPAL PE=1 SV=1	WAPL_HUMAN	0.3475	0.00125717
M-phase phosphoprotein 8 OS=Homo sapiens GN=MPHOSPH8 PE=1 SV=2	MPP8_HUMAN	0.445	0.00125717
Prohibitin OS=Homo sapiens GN=PHB PE=1 SV=1	PHB_HUMAN	0.26	0.00125717
Chromatin complexes subunit BAP18 OS=Homo sapiens GN=BAP18 PE=1 SV=1	BAP18_HUMAN	0.5325	0.00126125
HCLS1-binding protein 3 OS=Homo sapiens GN=HS1BP3 PE=1 SV=1	H1BP3_HUMAN	-0.3875	0.0012632
Small ubiquitin-related modifier 2 OS=Homo sapiens GN=SUMO2 PE=1 SV=3	SUMO2_HUMAN	0.4475	0.00126462
Phosphoenolpyruvate carboxykinase [GTP], mitochondrial OS=Homo sapiens GN=PCK2 PE=1 SV=3	PCKGM_HUMAN	0.5	0.00127521
Serine beta-lactamase-like protein LACTB, mitochondrial OS=Homo sapiens GN=LACTB PE=1 SV=2	LACTB_HUMAN	-0.6125	0.00127826
Probable 28S rRNA (cytosine(4447)-C(5))-methyltransferase OS=Homo sapiens GN=NOP2 PE=1 SV=2	NOP2_HUMAN	0.4875	0.00127826
Chromobox protein homolog 3 OS=Homo sapiens GN=CBX3 PE=1 SV=4	CBX3_HUMAN	0.5575	0.0012813
Thioredoxin-related transmembrane protein 1 OS=Homo sapiens GN=TMX1 PE=1 SV=1	TMX1_HUMAN	0.26	0.0012813
Receptor-type tyrosine-protein phosphatase F OS=Homo sapiens GN=PTPRF PE=1 SV=2	PTPRF_HUMAN	-0.2125	0.0012813
Bifunctional lysine-specific demethylase and histidyl-hydroxylase MINA OS=Homo sapiens GN=MINA PE=1 SV=1	MINA_HUMAN	0.5575	0.0012813
Proliferating cell nuclear antigen OS=Homo sapiens GN=PCNA PE=1 SV=1	PCNA_HUMAN	1.1275	0.0012813
Nucleoporin-like protein 2 OS=Homo sapiens GN=NUPL2 PE=1 SV=1	NUPL2_HUMAN	0.375	0.00128337
Beta-galactosidase-1-like protein OS=Homo sapiens GN=GLB1L PE=2 SV=1	GLB1L_HUMAN	0.6425	0.00128337
Ensconsin OS=Homo sapiens GN=MAP7 PE=1 SV=1	MAP7_HUMAN	-0.4	0.00128684
Nucleoporin Nup37 OS=Homo sapiens GN=NUP37 PE=1 SV=1	NUP37_HUMAN	0.32	0.00128846
E3 ubiquitin-protein ligase TRIP12 OS=Homo sapiens GN=TRIP12 PE=1 SV=1	TRIPC_HUMAN	0.2575	0.00129231
Interferon-induced protein with tetratricopeptide repeats 5 OS=Homo sapiens GN=IFIT5 PE=1 SV=1	IFIT5_HUMAN	0.4625	0.00129854
Sister chromatid cohesion protein DCC1 OS=Homo sapiens GN=DSCC1 PE=1 SV=2	DCC1_HUMAN	1.205	0.00129874
39S ribosomal protein L46, mitochondrial OS=Homo sapiens GN=MRPL46 PE=1 SV=1	RM46_HUMAN	0.2825	0.00130655
tRNA (guanine(26)-N(2))-dimethyltransferase OS=Homo sapiens GN=TRMT1 PE=1 SV=1	TRM1_HUMAN	0.32	0.00131356
Exosome complex component RRP46 OS=Homo sapiens GN=EXOSC5 PE=1 SV=1	EXOS5_HUMAN	0.7525	0.0013196
WD repeat-containing protein 89 OS=Homo sapiens GN=WDR89 PE=1 SV=1	WDR89_HUMAN	0.28	0.0013196
Syntaxin-binding protein 2 OS=Homo sapiens GN=STXBP2 PE=1 SV=2	STXB2_HUMAN	-0.3125	0.0013196
Secreted frizzled-related protein 1 OS=Homo sapiens GN=SFRP1 PE=1 SV=1	SFRP1_HUMAN	-0.5575	0.00134148
Leukocyte receptor cluster member 8 OS=Homo sapiens GN=LENG8 PE=1 SV=2	LENG8_HUMAN	0.34	0.00134281
Serine/arginine-rich splicing factor 3 OS=Homo sapiens GN=SRSF3 PE=1 SV=1	SRSF3_HUMAN	0.5225	0.00134281
Elongation factor Ts, mitochondrial OS=Homo sapiens GN=TSFM PE=1 SV=2	EFTS_HUMAN	0.27	0.00134328
Probable ATP-dependent RNA helicase DDX23 OS=Homo sapiens GN=DDX23 PE=1 SV=3	DDX23_HUMAN	0.34	0.00135115
Putative pre-mRNA-splicing factor ATP-dependent RNA helicase DHX15 OS=Homo sapiens GN=DHX15 PE=1 SV=2	DHX15_HUMAN	0.395	0.0013615
Anoctamin-6 OS=Homo sapiens GN=ANO6 PE=1 SV=2	ANO6_HUMAN	-0.2125	0.00137
Glycolipid transfer protein OS=Homo sapiens GN=GLTP PE=1 SV=3	GLTP_HUMAN	-1.3575	0.00137305
28S ribosomal protein S24, mitochondrial OS=Homo sapiens GN=MRPS24 PE=1 SV=1	RT24_HUMAN	0.39	0.00137355
WD repeat-containing protein 5 OS=Homo sapiens GN=WDR5 PE=1 SV=1	WDR5_HUMAN	0.355	0.00137355
N-acetylglucosamine-6-sulfatase OS=Homo sapiens GN=GNS PE=1 SV=3	GNS_HUMAN	-0.51	0.00137416
Zinc finger protein 768 OS=Homo sapiens GN=ZNF768 PE=1 SV=2	ZN768_HUMAN	1.15	0.00137548
Splicing factor 3B subunit 2 OS=Homo sapiens GN=SF3B2 PE=1 SV=2	SF3B2_HUMAN	0.3925	0.00137548
Heterogeneous nuclear ribonucleoprotein R OS=Homo sapiens GN=HNRNPR PE=1 SV=1	HNRPR_HUMAN	0.5375	0.00137548
REST corepressor 1 OS=Homo sapiens GN=RCOR1 PE=1 SV=1	RCOR1_HUMAN	0.315	0.00137548
Elafin OS=Homo sapiens GN=PI3 PE=1 SV=3	ELAF_HUMAN	-3.0175	0.00137825
Inhibitor of growth protein 1 OS=Homo sapiens GN=ING1 PE=1 SV=2	ING1_HUMAN	0.6475	0.00137825
Mitochondrial fission 1 protein OS=Homo sapiens GN=FIS1 PE=1 SV=2	FIS1_HUMAN	-0.5225	0.00138023
Brain-specific angiogenesis inhibitor 1-associated protein 2-like protein 1 OS=Homo sapiens GN=BAIAP2L1 PE=1 SV=2	BI2L1_HUMAN	-0.3325	0.00138538
Catenin beta-1 OS=Homo sapiens GN=CTNNB1 PE=1 SV=1	CTNB1_HUMAN	-0.2125	0.00138538
Splicing factor 3A subunit 3 OS=Homo sapiens GN=SF3A3 PE=1 SV=1	SF3A3_HUMAN	0.3875	0.00138557
Dehydrodolichyl diphosphate syntase complex subunit DHDDS OS=Homo sapiens GN=DHDDS PE=1 SV=3	DHDDS_HUMAN	-0.34	0.00138557
Transcription factor jun-B OS=Homo sapiens GN=JUNB PE=1 SV=1	JUNB_HUMAN	0.5125	0.00138908
Cohesin subunit SA-1 OS=Homo sapiens GN=STAG1 PE=1 SV=3	STAG1_HUMAN	0.4525	0.00138908
Transferrin receptor protein 1 OS=Homo sapiens GN=TFRC PE=1 SV=2	TFR1_HUMAN	-0.4125	0.00139354
Transcription elongation factor SPT6 OS=Homo sapiens GN=SUPT6H PE=1 SV=2	SPT6H_HUMAN	0.3025	0.00140178
Collagen type IV alpha-3-binding protein OS=Homo sapiens GN=COL4A3BP PE=1 SV=1	C43BP_HUMAN	-0.435	0.00140178
Ras-related protein Rab-23 OS=Homo sapiens GN=RAB23 PE=1 SV=1	RAB23_HUMAN	0.28	0.00140178
Ribosome production factor 2 homolog OS=Homo sapiens GN=RPF2 PE=1 SV=2	RPF2_HUMAN	0.365	0.00140178
Vinculin OS=Homo sapiens GN=VCL PE=1 SV=4	VINC_HUMAN	-0.49	0.00140637
tRNA-splicing endonuclease subunit Sen34 OS=Homo sapiens GN=TSEN34 PE=1 SV=1	SEN34_HUMAN	0.295	0.0014124
Monocarboxylate transporter 4 OS=Homo sapiens GN=SLC16A3 PE=1 SV=1	MOT4_HUMAN	0.375	0.00141567
Vam6/Vps39-like protein OS=Homo sapiens GN=VPS39 PE=1 SV=2	VPS39_HUMAN	-0.4	0.00142057
Uncharacterized protein C9orf78 OS=Homo sapiens GN=C9orf78 PE=1 SV=1	CI078_HUMAN	0.495	0.00142356
Nuclear export mediator factor NEMF OS=Homo sapiens GN=NEMF PE=1 SV=4	NEMF_HUMAN	-0.425	0.00142399
Integrator complex subunit 8 OS=Homo sapiens GN=INTS8 PE=1 SV=1	INT8_HUMAN	0.33	0.00142444
Nuclear pore complex protein Nup107 OS=Homo sapiens GN=NUP107 PE=1 SV=1	NU107_HUMAN	0.3025	0.00142444
Protein SON OS=Homo sapiens GN=SON PE=1 SV=4	SON_HUMAN	0.3875	0.00142645
Protein AATF OS=Homo sapiens GN=AATF PE=1 SV=1	AATF_HUMAN	0.3275	0.00143082
Prenylcysteine oxidase 1 OS=Homo sapiens GN=PCYOX1 PE=1 SV=3	PCYOX_HUMAN	-0.5075	0.00143811
Craniofacial development protein 1 OS=Homo sapiens GN=CFDP1 PE=1 SV=1	CFDP1_HUMAN	0.705	0.00143944
Striatin-3 OS=Homo sapiens GN=STRN3 PE=1 SV=3	STRN3_HUMAN	-0.28	0.00143969
Stathmin OS=Homo sapiens GN=STMN1 PE=1 SV=3	STMN1_HUMAN	0.7225	0.00143969
WD repeat-containing protein 36 OS=Homo sapiens GN=WDR36 PE=1 SV=1	WDR36_HUMAN	0.3875	0.00143969
Heterogeneous nuclear ribonucleoprotein F OS=Homo sapiens GN=HNRNPF PE=1 SV=3	HNRPF_HUMAN	0.425	0.00144025
S-adenosylmethionine synthase isoform type-2 OS=Homo sapiens GN=MAT2A PE=1 SV=1	METK2_HUMAN	0.3475	0.00144174
Vesicle transport through interaction with t-SNAREs homolog 1B OS=Homo sapiens GN=VTI1B PE=1 SV=3	VTI1B_HUMAN	-0.3075	0.00144197
U4/U6 small nuclear ribonucleoprotein Prp31 OS=Homo sapiens GN=PRPF31 PE=1 SV=2	PRP31_HUMAN	0.315	0.00144582
Desmoplakin OS=Homo sapiens GN=DSP PE=1 SV=3	DESP_HUMAN	-0.945	0.00145118
Replication factor C subunit 5 OS=Homo sapiens GN=RFC5 PE=1 SV=1	RFC5_HUMAN	0.655	0.00145141
Leucine--tRNA ligase, cytoplasmic OS=Homo sapiens GN=LARS PE=1 SV=2	SYLC_HUMAN	-0.4225	0.00145141
Very long-chain specific acyl-CoA dehydrogenase, mitochondrial OS=Homo sapiens GN=ACADVL PE=1 SV=1	ACADV_HUMAN	-0.53	0.00145609
Calcium homeostasis endoplasmic reticulum protein OS=Homo sapiens GN=CHERP PE=1 SV=3	CHERP_HUMAN	0.36	0.00145911
D-3-phosphoglycerate dehydrogenase OS=Homo sapiens GN=PHGDH PE=1 SV=4	SERA_HUMAN	0.6425	0.00146298
Splicing factor 3B subunit 6 OS=Homo sapiens GN=SF3B6 PE=1 SV=1	SF3B6_HUMAN	0.405	0.0014667
Cullin-associated NEDD8-dissociated protein 1 OS=Homo sapiens GN=CAND1 PE=1 SV=2	CAND1_HUMAN	0.32	0.00146724
BUB3-interacting and GLEBS motif-containing protein ZNF207 OS=Homo sapiens GN=ZNF207 PE=1 SV=1	ZN207_HUMAN	0.3575	0.0014691
Leucyl-cystinyl aminopeptidase OS=Homo sapiens GN=LNPEP PE=1 SV=3	LCAP_HUMAN	-0.215	0.0014691
Microtubule-associated serine/threonine-protein kinase 4 OS=Homo sapiens GN=MAST4 PE=1 SV=3	MAST4_HUMAN	-0.3875	0.00147004
Protein transport protein Sec16A OS=Homo sapiens GN=SEC16A PE=1 SV=3	SC16A_HUMAN	-0.3225	0.00147004
Mesoderm induction early response protein 1 OS=Homo sapiens GN=MIER1 PE=1 SV=2	MIER1_HUMAN	0.3625	0.00147004
DNA-directed RNA polymerase II subunit RPB1 OS=Homo sapiens GN=POLR2A PE=1 SV=2	RPB1_HUMAN	0.25	0.00147004
Four and a half LIM domains protein 1 OS=Homo sapiens GN=FHL1 PE=1 SV=4	FHL1_HUMAN	0.6725	0.00147297
General transcription factor 3C polypeptide 2 OS=Homo sapiens GN=GTF3C2 PE=1 SV=2	TF3C2_HUMAN	0.3925	0.00148345
Heterogeneous nuclear ribonucleoprotein H OS=Homo sapiens GN=HNRNPH1 PE=1 SV=4	HNRH1_HUMAN	0.365	0.00149451
Glycogen [starch] synthase, muscle OS=Homo sapiens GN=GYS1 PE=1 SV=2	GYS1_HUMAN	-0.515	0.00150083
Heterogeneous nuclear ribonucleoproteins A2/B1 OS=Homo sapiens GN=HNRNPA2B1 PE=1 SV=2	ROA2_HUMAN	0.47	0.00151187
Deubiquitinating protein VCIP135 OS=Homo sapiens GN=VCPIP1 PE=1 SV=2	VCIP1_HUMAN	-0.3975	0.00151722
Endonuclease domain-containing 1 protein OS=Homo sapiens GN=ENDOD1 PE=1 SV=2	ENDD1_HUMAN	-0.4975	0.00151722
Syntaxin-binding protein 1 OS=Homo sapiens GN=STXBP1 PE=1 SV=1	STXB1_HUMAN	-0.4225	0.00153382
Ribonucleoside-diphosphate reductase subunit M2 OS=Homo sapiens GN=RRM2 PE=1 SV=1	RIR2_HUMAN	0.485	0.00153382
Heat shock protein beta-1 OS=Homo sapiens GN=HSPB1 PE=1 SV=2	HSPB1_HUMAN	-1.45	0.00153382
Enhancer of mRNA-decapping protein 4 OS=Homo sapiens GN=EDC4 PE=1 SV=1	EDC4_HUMAN	0.32	0.00153382
DNA-directed RNA polymerase III subunit RPC6 OS=Homo sapiens GN=POLR3F PE=1 SV=1	RPC6_HUMAN	0.3925	0.00154044
Protein BUD31 homolog OS=Homo sapiens GN=BUD31 PE=1 SV=2	BUD31_HUMAN	0.47	0.00154044
Ribosomal RNA-processing protein 7 homolog A OS=Homo sapiens GN=RRP7A PE=1 SV=2	RRP7A_HUMAN	0.31	0.00154225
Membrane-associated tyrosine- and threonine-specific cdc2-inhibitory kinase OS=Homo sapiens GN=PKMYT1 PE=1 SV=1	PMYT1_HUMAN	0.4975	0.00154873
UBX domain-containing protein 6 OS=Homo sapiens GN=UBXN6 PE=1 SV=1	UBXN6_HUMAN	-0.33	0.00155533
Actin-related protein 2 OS=Homo sapiens GN=ACTR2 PE=1 SV=1	ARP2_HUMAN	-0.295	0.00155533
Paired amphipathic helix protein Sin3a OS=Homo sapiens GN=SIN3A PE=1 SV=2	SIN3A_HUMAN	0.365	0.00155533
Nuclear speckle splicing regulatory protein 1 OS=Homo sapiens GN=NSRP1 PE=1 SV=1	NSRP1_HUMAN	0.5	0.00155667
Neurogenic locus notch homolog protein 2 OS=Homo sapiens GN=NOTCH2 PE=1 SV=3	NOTC2_HUMAN	-0.33	0.00155827
Proteasome subunit beta type-5 OS=Homo sapiens GN=PSMB5 PE=1 SV=3	PSB5_HUMAN	-0.2375	0.00156118
Nucleophosmin OS=Homo sapiens GN=NPM1 PE=1 SV=2	NPM_HUMAN	0.4125	0.00156586
Nucleolar complex protein 4 homolog OS=Homo sapiens GN=NOC4L PE=1 SV=1	NOC4L_HUMAN	0.2925	0.00156586
Procollagen-lysine,2-oxoglutarate 5-dioxygenase 3 OS=Homo sapiens GN=PLOD3 PE=1 SV=1	PLOD3_HUMAN	0.27	0.00156586
Tether containing UBX domain for GLUT4 OS=Homo sapiens GN=ASPSCR1 PE=1 SV=1	ASPC1_HUMAN	-0.4825	0.00156857
Tumor protein p63-regulated gene 1-like protein OS=Homo sapiens GN=TPRG1L PE=1 SV=1	TPRGL_HUMAN	-0.55	0.00158049
DNA-binding protein RFX5 OS=Homo sapiens GN=RFX5 PE=1 SV=1	RFX5_HUMAN	0.51	0.00159139
Mitotic checkpoint protein BUB3 OS=Homo sapiens GN=BUB3 PE=1 SV=1	BUB3_HUMAN	0.285	0.00159139
Regulator of nonsense transcripts 1 OS=Homo sapiens GN=UPF1 PE=1 SV=2	RENT1_HUMAN	-0.285	0.00159968
Eukaryotic translation initiation factor 4 gamma 1 OS=Homo sapiens GN=EIF4G1 PE=1 SV=4	IF4G1_HUMAN	-0.4525	0.00159968
Protein-glutamine gamma-glutamyltransferase 2 OS=Homo sapiens GN=TGM2 PE=1 SV=2	TGM2_HUMAN	0.595	0.0016001
Mediator of RNA polymerase II transcription subunit 6 OS=Homo sapiens GN=MED6 PE=1 SV=2	MED6_HUMAN	0.4225	0.00160772
Valine--tRNA ligase OS=Homo sapiens GN=VARS PE=1 SV=4	SYVC_HUMAN	-0.3875	0.00160772
28S ribosomal protein S35, mitochondrial OS=Homo sapiens GN=MRPS35 PE=1 SV=1	RT35_HUMAN	0.25	0.00161173
AP-2 complex subunit mu OS=Homo sapiens GN=AP2M1 PE=1 SV=2	AP2M1_HUMAN	-0.195	0.00162259
Nuclear-interacting partner of ALK OS=Homo sapiens GN=ZC3HC1 PE=1 SV=1	NIPA_HUMAN	0.3025	0.00162259
Exosome complex component RRP40 OS=Homo sapiens GN=EXOSC3 PE=1 SV=3	EXOS3_HUMAN	0.5925	0.00162556
RNA-binding protein 12B OS=Homo sapiens GN=RBM12B PE=1 SV=2	RB12B_HUMAN	0.3875	0.00162832
Nucleolar complex protein 3 homolog OS=Homo sapiens GN=NOC3L PE=1 SV=1	NOC3L_HUMAN	0.595	0.00164102
Neurofilament heavy polypeptide OS=Homo sapiens GN=NEFH PE=1 SV=4	NFH_HUMAN	2.1125	0.00164716
Stearoyl-CoA desaturase 5 OS=Homo sapiens GN=SCD5 PE=1 SV=2	SCD5_HUMAN	-0.725	0.00164716
Chromodomain-helicase-DNA-binding protein 2 OS=Homo sapiens GN=CHD2 PE=1 SV=2	CHD2_HUMAN	0.24	0.00165306
Myelin basic protein OS=Homo sapiens GN=MBP PE=1 SV=3	MBP_HUMAN	-0.33	0.00165306
Protein Hook homolog 1 OS=Homo sapiens GN=HOOK1 PE=1 SV=2	HOOK1_HUMAN	-0.49	0.00165698
ARF GTPase-activating protein GIT2 OS=Homo sapiens GN=GIT2 PE=1 SV=2	GIT2_HUMAN	-0.3675	0.00165839
Histone RNA hairpin-binding protein OS=Homo sapiens GN=SLBP PE=1 SV=1	SLBP_HUMAN	0.63	0.00165846
DNA polymerase delta catalytic subunit OS=Homo sapiens GN=POLD1 PE=1 SV=2	DPOD1_HUMAN	0.6525	0.00165846
Protein IWS1 homolog OS=Homo sapiens GN=IWS1 PE=1 SV=2	IWS1_HUMAN	0.3475	0.00166232
Bromodomain adjacent to zinc finger domain protein 1A OS=Homo sapiens GN=BAZ1A PE=1 SV=2	BAZ1A_HUMAN	0.465	0.00166285
Disintegrin and metalloproteinase domain-containing protein 8 OS=Homo sapiens GN=ADAM8 PE=1 SV=2	ADAM8_HUMAN	0.7075	0.00166566
Vesicle transport protein GOT1B OS=Homo sapiens GN=GOLT1B PE=1 SV=1	GOT1B_HUMAN	0.37	0.00166566
U2 small nuclear ribonucleoprotein A' OS=Homo sapiens GN=SNRPA1 PE=1 SV=2	RU2A_HUMAN	0.4075	0.00166673
Ribonuclease T2 OS=Homo sapiens GN=RNASET2 PE=1 SV=2	RNT2_HUMAN	-0.695	0.00166673
Tyrosine-protein kinase BAZ1B OS=Homo sapiens GN=BAZ1B PE=1 SV=2	BAZ1B_HUMAN	0.66	0.00166673
RanBP-type and C3HC4-type zinc finger-containing protein 1 OS=Homo sapiens GN=RBCK1 PE=1 SV=2	HOIL1_HUMAN	1.0025	0.00166673
Potassium channel subfamily K member 6 OS=Homo sapiens GN=KCNK6 PE=1 SV=1	KCNK6_HUMAN	-0.825	0.00166937
Protein kinase C and casein kinase substrate in neurons protein 2 OS=Homo sapiens GN=PACSIN2 PE=1 SV=2	PACN2_HUMAN	-0.345	0.00167017
Beta-1,4-glucuronyltransferase 1 OS=Homo sapiens GN=B4GAT1 PE=1 SV=1	B4GA1_HUMAN	0.4275	0.00167072
Glucosidase 2 subunit beta OS=Homo sapiens GN=PRKCSH PE=1 SV=2	GLU2B_HUMAN	0.31	0.0016726
Serine protease 23 OS=Homo sapiens GN=PRSS23 PE=1 SV=1	PRS23_HUMAN	-0.5225	0.00167602
3'-5' exoribonuclease 1 OS=Homo sapiens GN=ERI1 PE=1 SV=3	ERI1_HUMAN	0.4075	0.00167602
Sec1 family domain-containing protein 1 OS=Homo sapiens GN=SCFD1 PE=1 SV=4	SCFD1_HUMAN	0.245	0.00167801
Phenylalanine--tRNA ligase alpha subunit OS=Homo sapiens GN=FARSA PE=1 SV=3	SYFA_HUMAN	-0.455	0.00168473
Heterogeneous nuclear ribonucleoprotein K OS=Homo sapiens GN=HNRNPK PE=1 SV=1	HNRPK_HUMAN	0.3975	0.00168473
Telomere-associated protein RIF1 OS=Homo sapiens GN=RIF1 PE=1 SV=2	RIF1_HUMAN	0.875	0.00168697
Junctional adhesion molecule A OS=Homo sapiens GN=F11R PE=1 SV=1	JAM1_HUMAN	-0.255	0.00168697
Epidermal growth factor receptor substrate 15-like 1 OS=Homo sapiens GN=EPS15L1 PE=1 SV=1	EP15R_HUMAN	-0.3025	0.00168697
Solute carrier family 25 member 35 OS=Homo sapiens GN=SLC25A35 PE=2 SV=1	S2535_HUMAN	0.615	0.00169144
Zinc finger RNA-binding protein OS=Homo sapiens GN=ZFR PE=1 SV=2	ZFR_HUMAN	0.4075	0.00169536
Integrator complex subunit 9 OS=Homo sapiens GN=INTS9 PE=1 SV=2	INT9_HUMAN	0.35	0.00169992
Vacuolar protein sorting-associated protein 35 OS=Homo sapiens GN=VPS35 PE=1 SV=2	VPS35_HUMAN	-0.635	0.00170566
Nuclear distribution protein nudE-like 1 OS=Homo sapiens GN=NDEL1 PE=1 SV=1	NDEL1_HUMAN	-0.6975	0.00170595
WD repeat-containing protein 82 OS=Homo sapiens GN=WDR82 PE=1 SV=1	WDR82_HUMAN	0.33	0.00171362
Structural maintenance of chromosomes protein 1A OS=Homo sapiens GN=SMC1A PE=1 SV=2	SMC1A_HUMAN	0.6425	0.00172154
Endoplasmic reticulum metallopeptidase 1 OS=Homo sapiens GN=ERMP1 PE=1 SV=2	ERMP1_HUMAN	-0.32	0.00172486
RNA polymerase-associated protein RTF1 homolog OS=Homo sapiens GN=RTF1 PE=1 SV=4	RTF1_HUMAN	0.3075	0.00172836
Vacuolar protein sorting-associated protein 18 homolog OS=Homo sapiens GN=VPS18 PE=1 SV=2	VPS18_HUMAN	-0.51	0.00173254
Zinc finger protein 185 OS=Homo sapiens GN=ZNF185 PE=1 SV=3	ZN185_HUMAN	-1.26	0.00174286
Ribonuclease 7 OS=Homo sapiens GN=RNASE7 PE=1 SV=2	RNAS7_HUMAN	-0.845	0.00174951
U5 small nuclear ribonucleoprotein 200 kDa helicase OS=Homo sapiens GN=SNRNP200 PE=1 SV=2	U520_HUMAN	0.4225	0.00175132
Reticulon-4 OS=Homo sapiens GN=RTN4 PE=1 SV=2	RTN4_HUMAN	-0.28	0.0017517
Centrosomal protein of 131 kDa OS=Homo sapiens GN=CEP131 PE=1 SV=3	CP131_HUMAN	0.2775	0.0017517
X-ray repair cross-complementing protein 5 OS=Homo sapiens GN=XRCC5 PE=1 SV=3	XRCC5_HUMAN	0.39	0.00175401
Splicing factor 1 OS=Homo sapiens GN=SF1 PE=1 SV=4	SF01_HUMAN	0.3875	0.00175903
Transformer-2 protein homolog beta OS=Homo sapiens GN=TRA2B PE=1 SV=1	TRA2B_HUMAN	0.51	0.00176748
Mitochondrial dicarboxylate carrier OS=Homo sapiens GN=SLC25A10 PE=1 SV=2	DIC_HUMAN	0.255	0.00176748
Armadillo repeat-containing X-linked protein 3 OS=Homo sapiens GN=ARMCX3 PE=1 SV=1	ARMX3_HUMAN	-0.2375	0.00176748
Histone deacetylase 2 OS=Homo sapiens GN=HDAC2 PE=1 SV=2	HDAC2_HUMAN	0.4575	0.00177077
Condensin-2 complex subunit H2 OS=Homo sapiens GN=NCAPH2 PE=1 SV=1	CNDH2_HUMAN	0.8325	0.00177175
Far upstream element-binding protein 2 OS=Homo sapiens GN=KHSRP PE=1 SV=4	FUBP2_HUMAN	0.2925	0.00177903
Kinesin-like protein KIF23 OS=Homo sapiens GN=KIF23 PE=1 SV=3	KIF23_HUMAN	0.75	0.00177903
Ras-related protein Ral-A OS=Homo sapiens GN=RALA PE=1 SV=1	RALA_HUMAN	0.31	0.00177942
Leucine zipper protein 1 OS=Homo sapiens GN=LUZP1 PE=1 SV=2	LUZP1_HUMAN	-0.39	0.00178254
Armadillo repeat-containing X-linked protein 1 OS=Homo sapiens GN=ARMCX1 PE=1 SV=1	ARMX1_HUMAN	-0.3225	0.00179823
Nucleolar protein 7 OS=Homo sapiens GN=NOL7 PE=1 SV=2	NOL7_HUMAN	0.4425	0.00180106
Nucleolar protein 11 OS=Homo sapiens GN=NOL11 PE=1 SV=1	NOL11_HUMAN	0.4075	0.00180524
Clathrin light chain B OS=Homo sapiens GN=CLTB PE=1 SV=1	CLCB_HUMAN	-0.265	0.00180527
Small EDRK-rich factor 2 OS=Homo sapiens GN=SERF2 PE=1 SV=1	SERF2_HUMAN	-1.105	0.00180574
Apoptotic chromatin condensation inducer in the nucleus OS=Homo sapiens GN=ACIN1 PE=1 SV=2	ACINU_HUMAN	0.485	0.00180779
Transcription elongation factor A protein 2 OS=Homo sapiens GN=TCEA2 PE=1 SV=1	TCEA2_HUMAN	0.99	0.00181234
U1 small nuclear ribonucleoprotein C OS=Homo sapiens GN=SNRPC PE=1 SV=1	RU1C_HUMAN	0.4	0.00181423
Exosome complex component CSL4 OS=Homo sapiens GN=EXOSC1 PE=1 SV=1	EXOS1_HUMAN	0.39	0.00181423
Zinc finger protein 217 OS=Homo sapiens GN=ZNF217 PE=1 SV=1	ZN217_HUMAN	0.275	0.00181423
Putative methyltransferase C9orf114 OS=Homo sapiens GN=C9orf114 PE=1 SV=3	CI114_HUMAN	0.5475	0.00181423
28S ribosomal protein S18a, mitochondrial OS=Homo sapiens GN=MRPS18A PE=1 SV=1	RT18A_HUMAN	0.3375	0.00181423
ELAV-like protein 1 OS=Homo sapiens GN=ELAVL1 PE=1 SV=2	ELAV1_HUMAN	0.405	0.00181423
Ribosomal L1 domain-containing protein 1 OS=Homo sapiens GN=RSL1D1 PE=1 SV=3	RL1D1_HUMAN	0.705	0.00181423
Ras-responsive element-binding protein 1 OS=Homo sapiens GN=RREB1 PE=1 SV=3	RREB1_HUMAN	0.23	0.00182338
Serpin B3 OS=Homo sapiens GN=SERPINB3 PE=1 SV=2	SPB3_HUMAN	-1.0125	0.00182582
Complement C1q tumor necrosis factor-related protein 6 OS=Homo sapiens GN=C1QTNF6 PE=1 SV=3	C1QT6_HUMAN	-0.2325	0.00183043
Peptidyl-prolyl cis-trans isomerase H OS=Homo sapiens GN=PPIH PE=1 SV=1	PPIH_HUMAN	0.3125	0.00183108
Exosome complex component RRP41 OS=Homo sapiens GN=EXOSC4 PE=1 SV=3	EXOS4_HUMAN	0.3725	0.00183412
Integrator complex subunit 1 OS=Homo sapiens GN=INTS1 PE=1 SV=2	INT1_HUMAN	0.225	0.00183825
Coiled-coil domain-containing protein 137 OS=Homo sapiens GN=CCDC137 PE=1 SV=1	CC137_HUMAN	0.5575	0.0018387
Protein unc-45 homolog A OS=Homo sapiens GN=UNC45A PE=1 SV=1	UN45A_HUMAN	-0.2575	0.00184428
Protein S100-A14 OS=Homo sapiens GN=S100A14 PE=1 SV=1	S10AE_HUMAN	-0.435	0.00185013
Lysosomal alpha-mannosidase OS=Homo sapiens GN=MAN2B1 PE=1 SV=3	MA2B1_HUMAN	-0.615	0.00186721
Nuclear pore complex protein Nup155 OS=Homo sapiens GN=NUP155 PE=1 SV=1	NU155_HUMAN	0.28	0.00186721
Glycosylphosphatidylinositol anchor attachment 1 protein OS=Homo sapiens GN=GPAA1 PE=1 SV=3	GPAA1_HUMAN	0.24	0.00187222
Cytochrome c oxidase assembly protein COX15 homolog OS=Homo sapiens GN=COX15 PE=1 SV=1	COX15_HUMAN	0.245	0.00188565
Lamina-associated polypeptide 2, isoforms beta/gamma OS=Homo sapiens GN=TMPO PE=1 SV=2	LAP2B_HUMAN	0.615	0.00189226
Protein NipSnap homolog 2 OS=Homo sapiens GN=GBAS PE=1 SV=1	NIPS2_HUMAN	0.2875	0.00189226
Membralin OS=Homo sapiens GN=TMEM259 PE=1 SV=1	MBRL_HUMAN	-0.22	0.00189271
Non-specific lipid-transfer protein OS=Homo sapiens GN=SCP2 PE=1 SV=2	NLTP_HUMAN	-0.39	0.0019008
Cleavage stimulation factor subunit 2 OS=Homo sapiens GN=CSTF2 PE=1 SV=1	CSTF2_HUMAN	0.2975	0.00190275
Desmocollin-2 OS=Homo sapiens GN=DSC2 PE=1 SV=1	DSC2_HUMAN	-1.2175	0.00190597
Chromobox protein homolog 1 OS=Homo sapiens GN=CBX1 PE=1 SV=1	CBX1_HUMAN	0.665	0.00190597
Septin-8 OS=Homo sapiens GN=SEPT8 PE=1 SV=4	SEPT8_HUMAN	-0.3625	0.00190694
Aldo-keto reductase family 1 member C1 OS=Homo sapiens GN=AKR1C1 PE=1 SV=1	AK1C1_HUMAN	-0.7875	0.00190717
Interferon-inducible double-stranded RNA-dependent protein kinase activator A OS=Homo sapiens GN=PRKRA PE=1 SV=1	PRKRA_HUMAN	-0.415	0.00191503
Receptor-binding cancer antigen expressed on SiSo cells OS=Homo sapiens GN=EBAG9 PE=1 SV=1	RCAS1_HUMAN	0.36	0.0019176
Heterogeneous nuclear ribonucleoprotein L-like OS=Homo sapiens GN=HNRNPLL PE=1 SV=1	HNRLL_HUMAN	0.335	0.00191824
Peptide deformylase, mitochondrial OS=Homo sapiens GN=PDF PE=1 SV=1	DEFM_HUMAN	0.26	0.0019191
Cysteine-rich C-terminal protein 1 OS=Homo sapiens GN=CRCT1 PE=2 SV=1	CRCT1_HUMAN	-1.7	0.0019205
PH-interacting protein OS=Homo sapiens GN=PHIP PE=1 SV=2	PHIP_HUMAN	0.4	0.00192092
Glucosylceramidase OS=Homo sapiens GN=GBA PE=1 SV=3	GLCM_HUMAN	-0.455	0.00192092
Isoleucine--tRNA ligase, cytoplasmic OS=Homo sapiens GN=IARS PE=1 SV=2	SYIC_HUMAN	-0.4125	0.00192505
Death-associated protein kinase 3 OS=Homo sapiens GN=DAPK3 PE=1 SV=1	DAPK3_HUMAN	-0.4325	0.00192505
Kinesin light chain 2 OS=Homo sapiens GN=KLC2 PE=1 SV=1	KLC2_HUMAN	-0.47	0.00192505
Long-chain fatty acid transport protein 3 OS=Homo sapiens GN=SLC27A3 PE=2 SV=3	S27A3_HUMAN	0.5	0.00194283
ADP-ribosylation factor-like protein 15 OS=Homo sapiens GN=ARL15 PE=1 SV=1	ARL15_HUMAN	-0.4075	0.0019683
Tyrosine-protein phosphatase non-receptor type substrate 1 OS=Homo sapiens GN=SIRPA PE=1 SV=2	SHPS1_HUMAN	-0.275	0.00197098
U6 snRNA-associated Sm-like protein LSm2 OS=Homo sapiens GN=LSM2 PE=1 SV=1	LSM2_HUMAN	0.3175	0.00197425
DNA-directed RNA polymerase II subunit RPB4 OS=Homo sapiens GN=POLR2D PE=1 SV=1	RPB4_HUMAN	0.2675	0.00197496
Succinyl-CoA ligase [GDP-forming] subunit beta, mitochondrial OS=Homo sapiens GN=SUCLG2 PE=1 SV=2	SUCB2_HUMAN	-0.255	0.00198077
Myotubularin OS=Homo sapiens GN=MTM1 PE=1 SV=2	MTM1_HUMAN	-0.3625	0.00198664
Synaptotagmin-like protein 1 OS=Homo sapiens GN=SYTL1 PE=1 SV=1	SYTL1_HUMAN	-0.2925	0.00199496
Dolichol-phosphate mannosyltransferase subunit 1 OS=Homo sapiens GN=DPM1 PE=1 SV=1	DPM1_HUMAN	-0.235	0.00199699
Myeloid-associated differentiation marker OS=Homo sapiens GN=MYADM PE=1 SV=2	MYADM_HUMAN	-0.345	0.00199699
Zinc transporter 1 OS=Homo sapiens GN=SLC30A1 PE=1 SV=3	ZNT1_HUMAN	-0.2925	0.00199709
Caldesmon OS=Homo sapiens GN=CALD1 PE=1 SV=3	CALD1_HUMAN	-0.8625	0.00200362
Protein kinase C delta type OS=Homo sapiens GN=PRKCD PE=1 SV=2	KPCD_HUMAN	-0.345	0.00202091
PHD finger protein 14 OS=Homo sapiens GN=PHF14 PE=1 SV=2	PHF14_HUMAN	0.375	0.00202091
GPI-anchor transamidase OS=Homo sapiens GN=PIGK PE=1 SV=2	GPI8_HUMAN	0.2175	0.00202237
AT-rich interactive domain-containing protein 5B OS=Homo sapiens GN=ARID5B PE=1 SV=3	ARI5B_HUMAN	0.6525	0.00202237
28S ribosomal protein S33, mitochondrial OS=Homo sapiens GN=MRPS33 PE=1 SV=1	RT33_HUMAN	0.2875	0.00202237
Keratin, type II cytoskeletal 78 OS=Homo sapiens GN=KRT78 PE=2 SV=2	K2C78_HUMAN	-0.875	0.00202237
Vascular endothelial growth factor C OS=Homo sapiens GN=VEGFC PE=1 SV=1	VEGFC_HUMAN	0.7725	0.00202264
Transcription factor Sp1 OS=Homo sapiens GN=SP1 PE=1 SV=3	SP1_HUMAN	0.475	0.00202277
Dynein light chain 1, cytoplasmic OS=Homo sapiens GN=DYNLL1 PE=1 SV=1	DYL1_HUMAN	-0.5325	0.002025
Tyrosine-protein phosphatase non-receptor type 3 OS=Homo sapiens GN=PTPN3 PE=1 SV=2	PTN3_HUMAN	-0.32	0.00203531
PDZ and LIM domain protein 5 OS=Homo sapiens GN=PDLIM5 PE=1 SV=5	PDLI5_HUMAN	-0.705	0.00204232
Multiple myeloma tumor-associated protein 2 OS=Homo sapiens GN=MMTAG2 PE=1 SV=1	MMTA2_HUMAN	0.4675	0.00206072
Ras-related protein Rab-22A OS=Homo sapiens GN=RAB22A PE=1 SV=2	RB22A_HUMAN	-0.3775	0.00206142
Pre-mRNA-splicing regulator WTAP OS=Homo sapiens GN=WTAP PE=1 SV=2	FL2D_HUMAN	0.2825	0.00206156
EH domain-binding protein 1-like protein 1 OS=Homo sapiens GN=EHBP1L1 PE=1 SV=2	EH1L1_HUMAN	-0.2725	0.00207437
Rab11 family-interacting protein 5 OS=Homo sapiens GN=RAB11FIP5 PE=1 SV=1	RFIP5_HUMAN	-0.2675	0.00207489
Sickle tail protein homolog OS=Homo sapiens GN=KIAA1217 PE=1 SV=2	SKT_HUMAN	-0.21	0.00207807
Transmembrane protein 120B OS=Homo sapiens GN=TMEM120B PE=2 SV=1	T120B_HUMAN	-0.375	0.00207807
Catenin alpha-1 OS=Homo sapiens GN=CTNNA1 PE=1 SV=1	CTNA1_HUMAN	-0.2575	0.00208431
U1 small nuclear ribonucleoprotein 70 kDa OS=Homo sapiens GN=SNRNP70 PE=1 SV=2	RU17_HUMAN	0.6375	0.00209397
Protein LSM12 homolog OS=Homo sapiens GN=LSM12 PE=1 SV=2	LSM12_HUMAN	-0.2775	0.00209471
Septin-11 OS=Homo sapiens GN=SEPT11 PE=1 SV=3	SEP11_HUMAN	-0.41	0.00209899
Nuclear pore glycoprotein p62 OS=Homo sapiens GN=NUP62 PE=1 SV=3	NUP62_HUMAN	0.4525	0.0021019
Endothelial protein C receptor OS=Homo sapiens GN=PROCR PE=1 SV=1	EPCR_HUMAN	0.5075	0.00212505
Receptor tyrosine-protein kinase erbB-2 OS=Homo sapiens GN=ERBB2 PE=1 SV=1	ERBB2_HUMAN	-0.4175	0.00212935
Low-density lipoprotein receptor OS=Homo sapiens GN=LDLR PE=1 SV=1	LDLR_HUMAN	-0.555	0.00212959
ADP-ribosylation factor 6 OS=Homo sapiens GN=ARF6 PE=1 SV=2	ARF6_HUMAN	-0.2875	0.00212959
Proline-rich protein 9 OS=Homo sapiens GN=PRR9 PE=4 SV=1	PRR9_HUMAN	-3.6775	0.00214028
Cdc42-interacting protein 4 OS=Homo sapiens GN=TRIP10 PE=1 SV=3	CIP4_HUMAN	-0.4125	0.00214121
Rab-like protein 6 OS=Homo sapiens GN=RABL6 PE=1 SV=2	RABL6_HUMAN	-0.35	0.0021476
Peroxisomal carnitine O-octanoyltransferase OS=Homo sapiens GN=CROT PE=1 SV=2	OCTC_HUMAN	-0.54	0.00215415
COP9 signalosome complex subunit 1 OS=Homo sapiens GN=GPS1 PE=1 SV=4	CSN1_HUMAN	0.235	0.00215471
Sciellin OS=Homo sapiens GN=SCEL PE=1 SV=2	SCEL_HUMAN	-1.205	0.00215711
Set1/Ash2 histone methyltransferase complex subunit ASH2 OS=Homo sapiens GN=ASH2L PE=1 SV=1	ASH2L_HUMAN	0.43	0.00216156
GTPase KRas OS=Homo sapiens GN=KRAS PE=1 SV=1	RASK_HUMAN	-0.2575	0.00216222
Translation initiation factor eIF-2B subunit beta OS=Homo sapiens GN=EIF2B2 PE=1 SV=3	EI2BB_HUMAN	-0.45	0.00216611
Regulation of nuclear pre-mRNA domain-containing protein 1A OS=Homo sapiens GN=RPRD1A PE=1 SV=1	RPR1A_HUMAN	0.34	0.00216611
Ras-related protein Rab-11A OS=Homo sapiens GN=RAB11A PE=1 SV=3	RB11A_HUMAN	-0.495	0.00217212
Sorting nexin-30 OS=Homo sapiens GN=SNX30 PE=1 SV=1	SNX30_HUMAN	-0.63	0.00217443
Tetraspanin-1 OS=Homo sapiens GN=TSPAN1 PE=1 SV=2	TSN1_HUMAN	-0.3575	0.00218157
Mimitin, mitochondrial OS=Homo sapiens GN=NDUFAF2 PE=1 SV=1	MIMIT_HUMAN	0.21	0.00218173
Enhancer of rudimentary homolog OS=Homo sapiens GN=ERH PE=1 SV=1	ERH_HUMAN	0.605	0.00218204
Splicing factor 3B subunit 3 OS=Homo sapiens GN=SF3B3 PE=1 SV=4	SF3B3_HUMAN	0.2875	0.00218356
Alpha-actinin-4 OS=Homo sapiens GN=ACTN4 PE=1 SV=2	ACTN4_HUMAN	-0.895	0.00218356
Basic leucine zipper and W2 domain-containing protein 1 OS=Homo sapiens GN=BZW1 PE=1 SV=1	BZW1_HUMAN	-0.4425	0.00219213
Tumor necrosis factor receptor superfamily member 6B OS=Homo sapiens GN=TNFRSF6B PE=1 SV=1	TNF6B_HUMAN	0.415	0.00219672
TFIIH basal transcription factor complex helicase XPD subunit OS=Homo sapiens GN=ERCC2 PE=1 SV=1	ERCC2_HUMAN	0.2325	0.00220089
Schlafen family member 5 OS=Homo sapiens GN=SLFN5 PE=1 SV=1	SLFN5_HUMAN	0.505	0.00220976
Ribosome biogenesis regulatory protein homolog OS=Homo sapiens GN=RRS1 PE=1 SV=2	RRS1_HUMAN	0.6375	0.00221336
Nuclear inhibitor of protein phosphatase 1 OS=Homo sapiens GN=PPP1R8 PE=1 SV=2	PP1R8_HUMAN	0.3425	0.00221336
E3 ubiquitin-protein ligase TRIM33 OS=Homo sapiens GN=TRIM33 PE=1 SV=3	TRI33_HUMAN	0.295	0.00221336
PAX3- and PAX7-binding protein 1 OS=Homo sapiens GN=PAXBP1 PE=1 SV=2	PAXB1_HUMAN	0.46	0.00221859
SWI/SNF-related matrix-associated actin-dependent regulator of chromatin subfamily D member 1 OS=Homo sapiens GN=SMARCD1 PE=1 SV=2	SMRD1_HUMAN	0.3725	0.00221957
Ragulator complex protein LAMTOR1 OS=Homo sapiens GN=LAMTOR1 PE=1 SV=2	LTOR1_HUMAN	-0.2425	0.00222583
ATP-dependent RNA helicase DDX18 OS=Homo sapiens GN=DDX18 PE=1 SV=2	DDX18_HUMAN	0.4525	0.00222583
Rabankyrin-5 OS=Homo sapiens GN=ANKFY1 PE=1 SV=2	ANFY1_HUMAN	0.1975	0.00224392
E3 ubiquitin-protein ligase BRE1B OS=Homo sapiens GN=RNF40 PE=1 SV=4	BRE1B_HUMAN	0.3125	0.00224914
PRKR-interacting protein 1 OS=Homo sapiens GN=PRKRIP1 PE=1 SV=1	PKRI1_HUMAN	0.6375	0.00224914
Sorting nexin-2 OS=Homo sapiens GN=SNX2 PE=1 SV=2	SNX2_HUMAN	-0.3075	0.00225415
DNA-directed RNA polymerase II subunit RPB2 OS=Homo sapiens GN=POLR2B PE=1 SV=1	RPB2_HUMAN	0.2125	0.00225415
Elongation factor 1-gamma OS=Homo sapiens GN=EEF1G PE=1 SV=3	EF1G_HUMAN	-0.585	0.00225762
AP2-associated protein kinase 1 OS=Homo sapiens GN=AAK1 PE=1 SV=3	AAK1_HUMAN	-0.445	0.00226859
CWF19-like protein 1 OS=Homo sapiens GN=CWF19L1 PE=1 SV=2	C19L1_HUMAN	0.3275	0.00226859
Regulator of G-protein signaling 12 OS=Homo sapiens GN=RGS12 PE=1 SV=1	RGS12_HUMAN	-0.335	0.00226859
Sorting nexin-5 OS=Homo sapiens GN=SNX5 PE=1 SV=1	SNX5_HUMAN	-0.4075	0.00227088
Putative glycerol kinase 3 OS=Homo sapiens GN=GK3P PE=5 SV=2	GLPK3_HUMAN (+1)	0.4	0.0022792
Cohesin subunit SA-2 OS=Homo sapiens GN=STAG2 PE=1 SV=3	STAG2_HUMAN	0.3275	0.0022792
Neuronal calcium sensor 1 OS=Homo sapiens GN=NCS1 PE=1 SV=2	NCS1_HUMAN	-0.2675	0.00229328
E3 ubiquitin-protein ligase BRE1A OS=Homo sapiens GN=RNF20 PE=1 SV=2	BRE1A_HUMAN	0.315	0.00230378
Zinc finger CCCH domain-containing protein 14 OS=Homo sapiens GN=ZC3H14 PE=1 SV=1	ZC3HE_HUMAN	0.38	0.00230523
Cilia- and flagella-associated protein 20 OS=Homo sapiens GN=CFAP20 PE=1 SV=1	CFA20_HUMAN	0.5425	0.00230523
Negative elongation factor B OS=Homo sapiens GN=NELFB PE=1 SV=1	NELFB_HUMAN	0.3	0.00232576
Coiled-coil domain-containing protein 167 OS=Homo sapiens GN=CCDC167 PE=1 SV=2	CC167_HUMAN	-0.71	0.00233325
E3 ubiquitin-protein ligase RING2 OS=Homo sapiens GN=RNF2 PE=1 SV=1	RING2_HUMAN	0.235	0.00234096
Serine-protein kinase ATM OS=Homo sapiens GN=ATM PE=1 SV=4	ATM_HUMAN	0.2	0.00235472
Nuclear protein localization protein 4 homolog OS=Homo sapiens GN=NPLOC4 PE=1 SV=3	NPL4_HUMAN	-0.28	0.00235527
Mitochondrial ribonuclease P protein 3 OS=Homo sapiens GN=KIAA0391 PE=1 SV=2	MRRP3_HUMAN	0.2475	0.00236085
Gamma-glutamyl hydrolase OS=Homo sapiens GN=GGH PE=1 SV=2	GGH_HUMAN	0.3375	0.00236167
Neuron navigator 1 OS=Homo sapiens GN=NAV1 PE=1 SV=2	NAV1_HUMAN	-0.23	0.00236476
Liprin-beta-1 OS=Homo sapiens GN=PPFIBP1 PE=1 SV=2	LIPB1_HUMAN	-0.23	0.00236537
pre-rRNA processing protein FTSJ3 OS=Homo sapiens GN=FTSJ3 PE=1 SV=2	SPB1_HUMAN	0.65	0.00236537
PHD finger protein 3 OS=Homo sapiens GN=PHF3 PE=1 SV=3	PHF3_HUMAN	0.455	0.00236613
Transformation/transcription domain-associated protein OS=Homo sapiens GN=TRRAP PE=1 SV=3	TRRAP_HUMAN	0.245	0.00236613
BRCA2 and CDKN1A-interacting protein OS=Homo sapiens GN=BCCIP PE=1 SV=1	BCCIP_HUMAN	0.2475	0.00237355
ESF1 homolog OS=Homo sapiens GN=ESF1 PE=1 SV=1	ESF1_HUMAN	0.5025	0.00238267
Cyclin-L1 OS=Homo sapiens GN=CCNL1 PE=1 SV=1	CCNL1_HUMAN	0.3825	0.00239497
Keratin, type II cytoskeletal 80 OS=Homo sapiens GN=KRT80 PE=1 SV=2	K2C80_HUMAN	-0.7225	0.00240417
WD repeat-containing protein 11 OS=Homo sapiens GN=WDR11 PE=1 SV=1	WDR11_HUMAN	-0.23	0.00242085
PRKC apoptosis WT1 regulator protein OS=Homo sapiens GN=PAWR PE=1 SV=1	PAWR_HUMAN	-0.7925	0.00242416
Methylthioribulose-1-phosphate dehydratase OS=Homo sapiens GN=APIP PE=1 SV=1	MTNB_HUMAN	0.295	0.00242619
Tubulin beta-3 chain OS=Homo sapiens GN=TUBB3 PE=1 SV=2	TBB3_HUMAN	-0.455	0.0024306
Protein VAC14 homolog OS=Homo sapiens GN=VAC14 PE=1 SV=1	VAC14_HUMAN	-0.2125	0.00243287
Neurofibromin OS=Homo sapiens GN=NF1 PE=1 SV=2	NF1_HUMAN	-0.25	0.00243287
Nuclear pore complex protein Nup153 OS=Homo sapiens GN=NUP153 PE=1 SV=2	NU153_HUMAN	0.42	0.0024343
U3 small nucleolar RNA-associated protein 18 homolog OS=Homo sapiens GN=UTP18 PE=1 SV=3	UTP18_HUMAN	0.41	0.00244237
F-box only protein 6 OS=Homo sapiens GN=FBXO6 PE=1 SV=1	FBX6_HUMAN	0.79	0.00245668
Transcription intermediary factor 1-beta OS=Homo sapiens GN=TRIM28 PE=1 SV=5	TIF1B_HUMAN	0.3075	0.00247287
U1 small nuclear ribonucleoprotein A OS=Homo sapiens GN=SNRPA PE=1 SV=3	SNRPA_HUMAN	0.355	0.0024743
Serine/threonine-protein phosphatase 2A catalytic subunit alpha isoform OS=Homo sapiens GN=PPP2CA PE=1 SV=1	PP2AA_HUMAN	-0.2225	0.00247633
Leucine-rich repeat-containing protein 16A OS=Homo sapiens GN=LRRC16A PE=1 SV=1	LR16A_HUMAN	-0.5725	0.00247633
Vesicle-associated membrane protein 7 OS=Homo sapiens GN=VAMP7 PE=1 SV=3	VAMP7_HUMAN	-0.2625	0.00247683
U2 small nuclear ribonucleoprotein B'' OS=Homo sapiens GN=SNRPB2 PE=1 SV=1	RU2B_HUMAN	0.48	0.00247696
ATP-binding cassette sub-family F member 3 OS=Homo sapiens GN=ABCF3 PE=1 SV=2	ABCF3_HUMAN	-0.475	0.00247989
Alpha-actinin-1 OS=Homo sapiens GN=ACTN1 PE=1 SV=2	ACTN1_HUMAN	-0.7875	0.00249387
Nucleolar protein 14 OS=Homo sapiens GN=NOP14 PE=1 SV=3	NOP14_HUMAN	0.5625	0.00249649
Envoplakin OS=Homo sapiens GN=EVPL PE=1 SV=3	EVPL_HUMAN	-1.015	0.00251612
Solute carrier family 12 member 9 OS=Homo sapiens GN=SLC12A9 PE=1 SV=1	S12A9_HUMAN	-0.265	0.0025314
Serine/threonine-protein phosphatase 2A 56 kDa regulatory subunit gamma isoform OS=Homo sapiens GN=PPP2R5C PE=1 SV=3	2A5G_HUMAN	-0.2225	0.0025314
Pyrroline-5-carboxylate reductase 1, mitochondrial OS=Homo sapiens GN=PYCR1 PE=1 SV=2	P5CR1_HUMAN	0.4225	0.00253553
Brain acid soluble protein 1 OS=Homo sapiens GN=BASP1 PE=1 SV=2	BASP1_HUMAN	-0.2925	0.00253553
BUD13 homolog OS=Homo sapiens GN=BUD13 PE=1 SV=1	BUD13_HUMAN	0.5375	0.00253553
Splicing factor 3B subunit 1 OS=Homo sapiens GN=SF3B1 PE=1 SV=3	SF3B1_HUMAN	0.2975	0.00253553
Cytochrome P450 1B1 OS=Homo sapiens GN=CYP1B1 PE=1 SV=2	CP1B1_HUMAN	1.5875	0.00253553
Plasminogen receptor (KT) OS=Homo sapiens GN=PLGRKT PE=1 SV=1	PLRKT_HUMAN	0.215	0.00254116
Rab GTPase-binding effector protein 1 OS=Homo sapiens GN=RABEP1 PE=1 SV=2	RABE1_HUMAN	-0.355	0.00254306
Plastin-3 OS=Homo sapiens GN=PLS3 PE=1 SV=4	PLST_HUMAN	-0.505	0.00255573
Tubulin beta-2A chain OS=Homo sapiens GN=TUBB2A PE=1 SV=1	TBB2A_HUMAN	-1.23	0.00255573
Charged multivesicular body protein 3 OS=Homo sapiens GN=CHMP3 PE=1 SV=3	CHMP3_HUMAN	-0.3725	0.00255667
Sentrin-specific protease 2 OS=Homo sapiens GN=SENP2 PE=1 SV=3	SENP2_HUMAN	0.455	0.00257546
UBX domain-containing protein 7 OS=Homo sapiens GN=UBXN7 PE=1 SV=2	UBXN7_HUMAN	0.3125	0.00258285
Trafficking protein particle complex subunit 3 OS=Homo sapiens GN=TRAPPC3 PE=1 SV=1	TPPC3_HUMAN	-0.305	0.00259212
WASH complex subunit strumpellin OS=Homo sapiens GN=KIAA0196 PE=1 SV=1	STRUM_HUMAN	-0.3325	0.00261207
Protein SAAL1 OS=Homo sapiens GN=SAAL1 PE=1 SV=2	SAAL1_HUMAN	0.37	0.00261207
Protein XRP2 OS=Homo sapiens GN=RP2 PE=1 SV=4	XRP2_HUMAN	-0.32	0.00261847
14-3-3 protein zeta/delta OS=Homo sapiens GN=YWHAZ PE=1 SV=1	1433Z_HUMAN	-0.465	0.00261989
Biorientation of chromosomes in cell division protein 1-like 1 OS=Homo sapiens GN=BOD1L1 PE=1 SV=2	BD1L1_HUMAN	0.29	0.00263241
Calmodulin OS=Homo sapiens GN=CALM1 PE=1 SV=2	CALM_HUMAN	-0.2375	0.00263713
Ras-related protein Rab-34 OS=Homo sapiens GN=RAB34 PE=1 SV=1	RAB34_HUMAN	0.2325	0.00263892
COP9 signalosome complex subunit 3 OS=Homo sapiens GN=COPS3 PE=1 SV=3	CSN3_HUMAN	0.2575	0.00264358
Histone-lysine N-methyltransferase SETD1A OS=Homo sapiens GN=SETD1A PE=1 SV=3	SET1A_HUMAN	0.2875	0.00264625
Serine/threonine-protein kinase MRCK beta OS=Homo sapiens GN=CDC42BPB PE=1 SV=2	MRCKB_HUMAN	-0.325	0.00264861
Centromere protein C OS=Homo sapiens GN=CENPC PE=1 SV=2	CENPC_HUMAN	0.375	0.00264861
Bridging integrator 3 OS=Homo sapiens GN=BIN3 PE=1 SV=1	BIN3_HUMAN	-0.245	0.00266168
AP-3 complex subunit sigma-1 OS=Homo sapiens GN=AP3S1 PE=1 SV=1	AP3S1_HUMAN	-0.3675	0.00266933
U6 snRNA-associated Sm-like protein LSm8 OS=Homo sapiens GN=LSM8 PE=1 SV=3	LSM8_HUMAN	0.5425	0.00266961
Huntingtin OS=Homo sapiens GN=HTT PE=1 SV=2	HD_HUMAN	-0.37	0.00267013
Calcium-binding and coiled-coil domain-containing protein 2 OS=Homo sapiens GN=CALCOCO2 PE=1 SV=1	CACO2_HUMAN	0.4175	0.00267013
Cornifin-B OS=Homo sapiens GN=SPRR1B PE=1 SV=2	SPR1B_HUMAN	-1.15	0.00267013
Chromobox protein homolog 5 OS=Homo sapiens GN=CBX5 PE=1 SV=1	CBX5_HUMAN	0.6125	0.00267013
Thymidine kinase 2, mitochondrial OS=Homo sapiens GN=TK2 PE=1 SV=4	KITM_HUMAN	-0.3775	0.00267013
Host cell factor 1 OS=Homo sapiens GN=HCFC1 PE=1 SV=2	HCFC1_HUMAN	0.2975	0.00267321
Sideroflexin-3 OS=Homo sapiens GN=SFXN3 PE=1 SV=2	SFXN3_HUMAN	-0.3075	0.00267413
Gasdermin-D OS=Homo sapiens GN=GSDMD PE=1 SV=1	GSDMD_HUMAN	0.3275	0.00267657
Mitochondrial import inner membrane translocase subunit TIM44 OS=Homo sapiens GN=TIMM44 PE=1 SV=2	TIM44_HUMAN	0.2425	0.00268462
Cornifin-A OS=Homo sapiens GN=SPRR1A PE=1 SV=2	SPR1A_HUMAN	-1.2325	0.0026971
DNA-directed RNA polymerase I subunit RPA49 OS=Homo sapiens GN=POLR1E PE=1 SV=2	RPA49_HUMAN	0.34	0.00269895
ATP-dependent RNA helicase DDX24 OS=Homo sapiens GN=DDX24 PE=1 SV=1	DDX24_HUMAN	0.415	0.00269895
Protein jagged-1 OS=Homo sapiens GN=JAG1 PE=1 SV=3	JAG1_HUMAN	-0.325	0.00269895
Non-POU domain-containing octamer-binding protein OS=Homo sapiens GN=NONO PE=1 SV=4	NONO_HUMAN	0.345	0.00270385
Elongation factor 1-beta OS=Homo sapiens GN=EEF1B2 PE=1 SV=3	EF1B_HUMAN	-0.6725	0.00271827
Fanconi anemia group I protein OS=Homo sapiens GN=FANCI PE=1 SV=4	FANCI_HUMAN	0.72	0.00271827
HEAT repeat-containing protein 1 OS=Homo sapiens GN=HEATR1 PE=1 SV=3	HEAT1_HUMAN	0.3475	0.00273436
E3 ubiquitin-protein ligase UHRF2 OS=Homo sapiens GN=UHRF2 PE=1 SV=1	UHRF2_HUMAN	0.6775	0.00273883
Serine/arginine-rich splicing factor 10 OS=Homo sapiens GN=SRSF10 PE=1 SV=1	SRS10_HUMAN	0.4075	0.00273883
Glycerol-3-phosphate dehydrogenase, mitochondrial OS=Homo sapiens GN=GPD2 PE=1 SV=3	GPDM_HUMAN	0.2225	0.00275199
Guanine nucleotide-binding protein G(i) subunit alpha-2 OS=Homo sapiens GN=GNAI2 PE=1 SV=3	GNAI2_HUMAN	-0.22	0.00278417
Serpin B13 OS=Homo sapiens GN=SERPINB13 PE=1 SV=2	SPB13_HUMAN	-0.7175	0.00278919
Isobutyryl-CoA dehydrogenase, mitochondrial OS=Homo sapiens GN=ACAD8 PE=1 SV=1	ACAD8_HUMAN	-0.3475	0.00279529
Myoferlin OS=Homo sapiens GN=MYOF PE=1 SV=1	MYOF_HUMAN	-0.2575	0.00280291
ATP-dependent RNA helicase DHX29 OS=Homo sapiens GN=DHX29 PE=1 SV=2	DHX29_HUMAN	-0.2125	0.00280514
Vesicle-associated membrane protein 3 OS=Homo sapiens GN=VAMP3 PE=1 SV=3	VAMP3_HUMAN	-0.3675	0.00281138
Inositol 1,4,5-trisphosphate receptor type 2 OS=Homo sapiens GN=ITPR2 PE=1 SV=2	ITPR2_HUMAN	-0.3025	0.00281787
Galectin-7 OS=Homo sapiens GN=LGALS7 PE=1 SV=2	LEG7_HUMAN	-1.17	0.00284304
Golgi-associated PDZ and coiled-coil motif-containing protein OS=Homo sapiens GN=GOPC PE=1 SV=1	GOPC_HUMAN	-0.3175	0.0028584
Chromodomain-helicase-DNA-binding protein 8 OS=Homo sapiens GN=CHD8 PE=1 SV=5	CHD8_HUMAN	0.245	0.0028584
Peroxisomal multifunctional enzyme type 2 OS=Homo sapiens GN=HSD17B4 PE=1 SV=3	DHB4_HUMAN	-0.225	0.0028584
PCI domain-containing protein 2 OS=Homo sapiens GN=PCID2 PE=1 SV=2	PCID2_HUMAN	0.3225	0.0028584
Calmodulin-like protein 3 OS=Homo sapiens GN=CALML3 PE=1 SV=2	CALL3_HUMAN	-1.425	0.00286212
Forkhead box protein K1 OS=Homo sapiens GN=FOXK1 PE=1 SV=1	FOXK1_HUMAN	0.3125	0.00286212
Carbamoyl-phosphate synthase [ammonia], mitochondrial OS=Homo sapiens GN=CPS1 PE=1 SV=2	CPSM_HUMAN	0.4825	0.00286687
Protein SCAF8 OS=Homo sapiens GN=SCAF8 PE=1 SV=1	SCAF8_HUMAN	0.2625	0.0028781
G patch domain-containing protein 4 OS=Homo sapiens GN=GPATCH4 PE=1 SV=2	GPTC4_HUMAN	0.5025	0.0028781
Folate transporter 1 OS=Homo sapiens GN=SLC19A1 PE=1 SV=3	S19A1_HUMAN	0.4475	0.00289075
NEDD8 ultimate buster 1 OS=Homo sapiens GN=NUB1 PE=1 SV=2	NUB1_HUMAN	0.6025	0.00289138
Tight junction protein ZO-2 OS=Homo sapiens GN=TJP2 PE=1 SV=2	ZO2_HUMAN	-0.35	0.00291675
Dual specificity protein phosphatase 14 OS=Homo sapiens GN=DUSP14 PE=1 SV=1	DUS14_HUMAN	-1.065	0.00291675
Coiled-coil domain-containing protein 134 OS=Homo sapiens GN=CCDC134 PE=1 SV=1	CC134_HUMAN	0.36	0.00291675
PC4 and SFRS1-interacting protein OS=Homo sapiens GN=PSIP1 PE=1 SV=1	PSIP1_HUMAN	1.185	0.00292002
Testis-expressed sequence 10 protein OS=Homo sapiens GN=TEX10 PE=1 SV=2	TEX10_HUMAN	0.3075	0.00292162
Protein MIS12 homolog OS=Homo sapiens GN=MIS12 PE=1 SV=1	MIS12_HUMAN	0.84	0.00292625
AP-1 complex subunit beta-1 OS=Homo sapiens GN=AP1B1 PE=1 SV=2	AP1B1_HUMAN	-0.28	0.00294318
Nuclear distribution protein nudE homolog 1 OS=Homo sapiens GN=NDE1 PE=1 SV=2	NDE1_HUMAN	-0.2675	0.00294893
G patch domain-containing protein 1 OS=Homo sapiens GN=GPATCH1 PE=1 SV=1	GPTC1_HUMAN	0.3625	0.00295201
U5 small nuclear ribonucleoprotein 40 kDa protein OS=Homo sapiens GN=SNRNP40 PE=1 SV=1	SNR40_HUMAN	0.26	0.00296083
Deoxyuridine 5'-triphosphate nucleotidohydrolase, mitochondrial OS=Homo sapiens GN=DUT PE=1 SV=4	DUT_HUMAN	0.2275	0.00296383
KDEL motif-containing protein 1 OS=Homo sapiens GN=KDELC1 PE=1 SV=1	KDEL1_HUMAN	0.2175	0.00296458
Translocation protein SEC63 homolog OS=Homo sapiens GN=SEC63 PE=1 SV=2	SEC63_HUMAN	0.24	0.00296458
Protein FAM25A OS=Homo sapiens GN=FAM25A PE=2 SV=1	FM25A_HUMAN (+3)	-1.5875	0.00298619
Unhealthy ribosome biogenesis protein 2 homolog OS=Homo sapiens GN=URB2 PE=2 SV=2	URB2_HUMAN	0.3	0.00298713
Cyclin-dependent kinase 7 OS=Homo sapiens GN=CDK7 PE=1 SV=1	CDK7_HUMAN	0.19	0.00298775
Proteasome subunit alpha type-4 OS=Homo sapiens GN=PSMA4 PE=1 SV=1	PSA4_HUMAN	0.21	0.0030183
Palmitoyltransferase ZDHHC5 OS=Homo sapiens GN=ZDHHC5 PE=1 SV=2	ZDHC5_HUMAN	-0.23	0.0030183
Tuftelin-interacting protein 11 OS=Homo sapiens GN=TFIP11 PE=1 SV=1	TFP11_HUMAN	0.3725	0.00302758
Phosphatidylinositol 5-phosphate 4-kinase type-2 beta OS=Homo sapiens GN=PIP4K2B PE=1 SV=1	PI42B_HUMAN	-0.2575	0.00303024
Symplekin OS=Homo sapiens GN=SYMPK PE=1 SV=2	SYMPK_HUMAN	0.285	0.00303024
Transcription initiation factor IIA subunit 1 OS=Homo sapiens GN=GTF2A1 PE=1 SV=1	TF2AA_HUMAN	0.4775	0.00303024
Cytochrome c oxidase subunit 6B1 OS=Homo sapiens GN=COX6B1 PE=1 SV=2	CX6B1_HUMAN	-0.2475	0.00303024
Contactin-associated protein 1 OS=Homo sapiens GN=CNTNAP1 PE=1 SV=1	CNTP1_HUMAN	0.4	0.00303344
PDZ and LIM domain protein 4 OS=Homo sapiens GN=PDLIM4 PE=1 SV=2	PDLI4_HUMAN	-0.7525	0.00303344
GTP-binding protein 2 OS=Homo sapiens GN=GTPBP2 PE=1 SV=1	GTPB2_HUMAN	0.33	0.00304421
Eukaryotic translation initiation factor 4E OS=Homo sapiens GN=EIF4E PE=1 SV=2	IF4E_HUMAN	-0.3875	0.00304678
Insulin-degrading enzyme OS=Homo sapiens GN=IDE PE=1 SV=4	IDE_HUMAN	-0.2775	0.00304678
Probable ATP-dependent RNA helicase DDX31 OS=Homo sapiens GN=DDX31 PE=1 SV=2	DDX31_HUMAN	0.265	0.00305152
Ras-related GTP-binding protein C OS=Homo sapiens GN=RRAGC PE=1 SV=1	RRAGC_HUMAN	-0.31	0.00305152
Target of EGR1 protein 1 OS=Homo sapiens GN=TOE1 PE=1 SV=1	TOE1_HUMAN	0.5325	0.00305152
DNA/RNA-binding protein KIN17 OS=Homo sapiens GN=KIN PE=1 SV=2	KIN17_HUMAN	0.525	0.00305152
U2 snRNP-associated SURP motif-containing protein OS=Homo sapiens GN=U2SURP PE=1 SV=2	SR140_HUMAN	0.485	0.00305162
Integrin beta-5 OS=Homo sapiens GN=ITGB5 PE=1 SV=1	ITB5_HUMAN	-0.2675	0.00306481
Nucleoplasmin-3 OS=Homo sapiens GN=NPM3 PE=1 SV=3	NPM3_HUMAN	0.3475	0.00307481
Ras-related protein Rab-33B OS=Homo sapiens GN=RAB33B PE=1 SV=1	RB33B_HUMAN	0.3925	0.00307826
U6 snRNA-associated Sm-like protein LSm7 OS=Homo sapiens GN=LSM7 PE=1 SV=1	LSM7_HUMAN	0.3	0.00307961
Splicing factor 45 OS=Homo sapiens GN=RBM17 PE=1 SV=1	SPF45_HUMAN	0.3625	0.0030848
Transmembrane 9 superfamily member 2 OS=Homo sapiens GN=TM9SF2 PE=1 SV=1	TM9S2_HUMAN	-0.2325	0.00308796
Cell cycle progression protein 1 OS=Homo sapiens GN=CCPG1 PE=1 SV=3	CCPG1_HUMAN	0.6275	0.00308796
Microfibrillar-associated protein 5 OS=Homo sapiens GN=MFAP5 PE=1 SV=1	MFAP5_HUMAN	-0.885	0.00309502
CLIP-associating protein 2 OS=Homo sapiens GN=CLASP2 PE=1 SV=2	CLAP2_HUMAN	-0.28	0.00310022
Protein phosphatase 1 regulatory subunit 21 OS=Homo sapiens GN=PPP1R21 PE=1 SV=1	PPR21_HUMAN	-0.365	0.00310431
Ras-related protein Rab-27A OS=Homo sapiens GN=RAB27A PE=1 SV=3	RB27A_HUMAN	0.31	0.00310618
Disks large homolog 1 OS=Homo sapiens GN=DLG1 PE=1 SV=2	DLG1_HUMAN	-0.3125	0.00310781
Peptidyl-prolyl cis-trans isomerase FKBP4 OS=Homo sapiens GN=FKBP4 PE=1 SV=3	FKBP4_HUMAN	0.415	0.00311635
Nuclear migration protein nudC OS=Homo sapiens GN=NUDC PE=1 SV=1	NUDC_HUMAN	0.49	0.00311869
Collagen alpha-1(XVIII) chain OS=Homo sapiens GN=COL18A1 PE=1 SV=5	COIA1_HUMAN	0.32	0.00313135
Exocyst complex component 6B OS=Homo sapiens GN=EXOC6B PE=1 SV=3	EXC6B_HUMAN	-0.42	0.00313762
Nucleoporin p58/p45 OS=Homo sapiens GN=NUPL1 PE=1 SV=1	NUPL1_HUMAN	0.35	0.00314222
39S ribosomal protein L16, mitochondrial OS=Homo sapiens GN=MRPL16 PE=1 SV=1	RM16_HUMAN	0.1875	0.00314518
High mobility group protein HMG-I/HMG-Y OS=Homo sapiens GN=HMGA1 PE=1 SV=3	HMGA1_HUMAN	0.8125	0.00315084
Arf-GAP domain and FG repeat-containing protein 1 OS=Homo sapiens GN=AGFG1 PE=1 SV=2	AGFG1_HUMAN	-0.3525	0.00315084
Presequence protease, mitochondrial OS=Homo sapiens GN=PITRM1 PE=1 SV=3	PREP_HUMAN	-0.2925	0.00315084
WD repeat-containing protein 43 OS=Homo sapiens GN=WDR43 PE=1 SV=3	WDR43_HUMAN	0.39	0.00315416
Hypoxanthine-guanine phosphoribosyltransferase OS=Homo sapiens GN=HPRT1 PE=1 SV=2	HPRT_HUMAN	0.465	0.00316008
NADH dehydrogenase [ubiquinone] 1 alpha subcomplex subunit 9, mitochondrial OS=Homo sapiens GN=NDUFA9 PE=1 SV=2	NDUA9_HUMAN	0.2	0.00316645
Zinc finger protein 787 OS=Homo sapiens GN=ZNF787 PE=1 SV=3	ZN787_HUMAN	0.4125	0.00317202
DNA methyltransferase 1-associated protein 1 OS=Homo sapiens GN=DMAP1 PE=1 SV=1	DMAP1_HUMAN	0.45	0.00317202
Desmoglein-3 OS=Homo sapiens GN=DSG3 PE=1 SV=2	DSG3_HUMAN	-0.8125	0.00318374
Septin-2 OS=Homo sapiens GN=SEPT2 PE=1 SV=1	SEPT2_HUMAN	-0.3225	0.00318374
Something about silencing protein 10 OS=Homo sapiens GN=UTP3 PE=1 SV=1	SAS10_HUMAN	0.3275	0.00318374
Ribosome biogenesis protein BOP1 OS=Homo sapiens GN=BOP1 PE=1 SV=2	BOP1_HUMAN	0.3525	0.00318937
NEDD4 family-interacting protein 1 OS=Homo sapiens GN=NDFIP1 PE=1 SV=1	NFIP1_HUMAN	0.735	0.00319415
High mobility group nucleosome-binding domain-containing protein 3 OS=Homo sapiens GN=HMGN3 PE=1 SV=2	HMGN3_HUMAN	0.58	0.00319584
2',5'-phosphodiesterase 12 OS=Homo sapiens GN=PDE12 PE=1 SV=2	PDE12_HUMAN	-0.255	0.00320238
Nucleoporin NUP53 OS=Homo sapiens GN=NUP35 PE=1 SV=1	NUP53_HUMAN	0.2875	0.00320671
EH domain-binding protein 1 OS=Homo sapiens GN=EHBP1 PE=1 SV=3	EHBP1_HUMAN	-0.28	0.00320671
Probable ATP-dependent RNA helicase DDX10 OS=Homo sapiens GN=DDX10 PE=1 SV=2	DDX10_HUMAN	0.535	0.00320924
Torsin-1A-interacting protein 2 OS=Homo sapiens GN=TOR1AIP2 PE=1 SV=1	TOIP2_HUMAN	-0.2125	0.00321278
AP-2 complex subunit beta OS=Homo sapiens GN=AP2B1 PE=1 SV=1	AP2B1_HUMAN	-0.1775	0.00321278
Pumilio domain-containing protein KIAA0020 OS=Homo sapiens GN=KIAA0020 PE=1 SV=3	K0020_HUMAN	0.3675	0.00321278
Uncharacterized family 31 glucosidase KIAA1161 OS=Homo sapiens GN=KIAA1161 PE=1 SV=2	K1161_HUMAN	-0.395	0.00322647
Nesprin-3 OS=Homo sapiens GN=SYNE3 PE=1 SV=2	SYNE3_HUMAN	0.475	0.00322812
Serine hydroxymethyltransferase, mitochondrial OS=Homo sapiens GN=SHMT2 PE=1 SV=3	GLYM_HUMAN	0.4325	0.00322812
ATP-dependent DNA helicase Q1 OS=Homo sapiens GN=RECQL PE=1 SV=3	RECQ1_HUMAN	0.43	0.00323986
Pseudouridylate synthase 7 homolog OS=Homo sapiens GN=PUS7 PE=1 SV=2	PUS7_HUMAN	0.33	0.00324186
DNA repair protein XRCC1 OS=Homo sapiens GN=XRCC1 PE=1 SV=2	XRCC1_HUMAN	0.4225	0.00324297
Uncharacterized protein C17orf59 OS=Homo sapiens GN=C17orf59 PE=1 SV=2	CQ059_HUMAN	-0.28	0.00324297
Protein lunapark OS=Homo sapiens GN=LNP PE=1 SV=2	LNP_HUMAN	-0.2825	0.00325624
Tyrosine-protein phosphatase non-receptor type 23 OS=Homo sapiens GN=PTPN23 PE=1 SV=1	PTN23_HUMAN	-0.2	0.00325624
Laminin subunit gamma-1 OS=Homo sapiens GN=LAMC1 PE=1 SV=3	LAMC1_HUMAN	0.2375	0.00325624
Ragulator complex protein LAMTOR3 OS=Homo sapiens GN=LAMTOR3 PE=1 SV=1	LTOR3_HUMAN	-0.3	0.00326406
Glycogen phosphorylase, brain form OS=Homo sapiens GN=PYGB PE=1 SV=5	PYGB_HUMAN	-0.55	0.00326594
Laminin subunit beta-1 OS=Homo sapiens GN=LAMB1 PE=1 SV=2	LAMB1_HUMAN	0.23	0.00328155
AP-2 complex subunit alpha-2 OS=Homo sapiens GN=AP2A2 PE=1 SV=2	AP2A2_HUMAN	-0.1875	0.00330845
Peroxiredoxin-4 OS=Homo sapiens GN=PRDX4 PE=1 SV=1	PRDX4_HUMAN	0.2125	0.00331211
General transcription factor 3C polypeptide 5 OS=Homo sapiens GN=GTF3C5 PE=1 SV=2	TF3C5_HUMAN	0.3	0.00332439
E3 ubiquitin-protein ligase MGRN1 OS=Homo sapiens GN=MGRN1 PE=1 SV=2	MGRN1_HUMAN	-0.3475	0.00332596
Histone-binding protein RBBP7 OS=Homo sapiens GN=RBBP7 PE=1 SV=1	RBBP7_HUMAN	0.5825	0.00332596
Myomegalin OS=Homo sapiens GN=PDE4DIP PE=1 SV=1	MYOME_HUMAN	-0.2325	0.00332596
Drebrin OS=Homo sapiens GN=DBN1 PE=1 SV=4	DREB_HUMAN	-0.31	0.00332958
Nuclear fragile X mental retardation-interacting protein 2 OS=Homo sapiens GN=NUFIP2 PE=1 SV=1	NUFP2_HUMAN	-0.305	0.00332958
Oxysterol-binding protein 1 OS=Homo sapiens GN=OSBP PE=1 SV=1	OSBP1_HUMAN	-0.3275	0.00332958
RNA-binding protein with serine-rich domain 1 OS=Homo sapiens GN=RNPS1 PE=1 SV=1	RNPS1_HUMAN	0.5775	0.00332958
SAFB-like transcription modulator OS=Homo sapiens GN=SLTM PE=1 SV=2	SLTM_HUMAN	0.2825	0.00333048
Secretory carrier-associated membrane protein 1 OS=Homo sapiens GN=SCAMP1 PE=1 SV=2	SCAM1_HUMAN	-0.23	0.00333048
General vesicular transport factor p115 OS=Homo sapiens GN=USO1 PE=1 SV=2	USO1_HUMAN	-0.28	0.00333835
Cell cycle control protein 50A OS=Homo sapiens GN=TMEM30A PE=1 SV=1	CC50A_HUMAN	-0.2125	0.00333835
Hexaprenyldihydroxybenzoate methyltransferase, mitochondrial OS=Homo sapiens GN=COQ3 PE=1 SV=3	COQ3_HUMAN	0.345	0.00333835
Putative pre-mRNA-splicing factor ATP-dependent RNA helicase DHX16 OS=Homo sapiens GN=DHX16 PE=1 SV=2	DHX16_HUMAN	0.415	0.00333835
Zinc finger protein 638 OS=Homo sapiens GN=ZNF638 PE=1 SV=2	ZN638_HUMAN	0.315	0.00335644
Regulation of nuclear pre-mRNA domain-containing protein 2 OS=Homo sapiens GN=RPRD2 PE=1 SV=1	RPRD2_HUMAN	0.285	0.00335644
Tropomyosin alpha-1 chain OS=Homo sapiens GN=TPM1 PE=1 SV=2	TPM1_HUMAN	-0.67	0.0033814
RNA-binding protein 39 OS=Homo sapiens GN=RBM39 PE=1 SV=2	RBM39_HUMAN	0.5525	0.0033874
Protein POF1B OS=Homo sapiens GN=POF1B PE=1 SV=3	POF1B_HUMAN	-0.9625	0.00338815
Protein ELYS OS=Homo sapiens GN=AHCTF1 PE=1 SV=3	ELYS_HUMAN	0.415	0.00340503
NADH dehydrogenase [ubiquinone] flavoprotein 2, mitochondrial OS=Homo sapiens GN=NDUFV2 PE=1 SV=2	NDUV2_HUMAN	0.2125	0.00340737
Transient receptor potential cation channel subfamily M member 4 OS=Homo sapiens GN=TRPM4 PE=1 SV=1	TRPM4_HUMAN	-0.2875	0.00340737
ATP-dependent RNA helicase A OS=Homo sapiens GN=DHX9 PE=1 SV=4	DHX9_HUMAN	0.425	0.00340737
Disheveled-associated activator of morphogenesis 1 OS=Homo sapiens GN=DAAM1 PE=1 SV=2	DAAM1_HUMAN	-0.285	0.00340737
Disrupted in renal carcinoma protein 2 OS=Homo sapiens GN=DIRC2 PE=1 SV=1	DIRC2_HUMAN	-0.485	0.00340737
Rho guanine nucleotide exchange factor 12 OS=Homo sapiens GN=ARHGEF12 PE=1 SV=1	ARHGC_HUMAN	-0.5175	0.00341152
Pituitary tumor-transforming gene 1 protein-interacting protein OS=Homo sapiens GN=PTTG1IP PE=1 SV=1	PTTG_HUMAN	-0.5125	0.00341513
Prolyl 4-hydroxylase subunit alpha-1 OS=Homo sapiens GN=P4HA1 PE=1 SV=2	P4HA1_HUMAN	0.305	0.0034384
Chloride intracellular channel protein 4 OS=Homo sapiens GN=CLIC4 PE=1 SV=4	CLIC4_HUMAN	-0.47	0.00344408
DNA excision repair protein ERCC-1 OS=Homo sapiens GN=ERCC1 PE=1 SV=1	ERCC1_HUMAN	0.2675	0.00344421
Ras-related protein Rab-3D OS=Homo sapiens GN=RAB3D PE=1 SV=1	RAB3D_HUMAN	-0.5225	0.00344698
Lamina-associated polypeptide 2, isoform alpha OS=Homo sapiens GN=TMPO PE=1 SV=2	LAP2A_HUMAN	0.745	0.00345485
Acidic leucine-rich nuclear phosphoprotein 32 family member B OS=Homo sapiens GN=ANP32B PE=1 SV=1	AN32B_HUMAN	0.54	0.00346279
Serine/arginine-rich splicing factor 11 OS=Homo sapiens GN=SRSF11 PE=1 SV=1	SRS11_HUMAN	0.43	0.00349613
Nuclear valosin-containing protein-like OS=Homo sapiens GN=NVL PE=1 SV=1	NVL_HUMAN	0.32	0.00349645
pre-mRNA 3' end processing protein WDR33 OS=Homo sapiens GN=WDR33 PE=1 SV=2	WDR33_HUMAN	0.28	0.00349856
60S ribosome subunit biogenesis protein NIP7 homolog OS=Homo sapiens GN=NIP7 PE=1 SV=1	NIP7_HUMAN	0.3425	0.00350612
52 kDa repressor of the inhibitor of the protein kinase OS=Homo sapiens GN=PRKRIR PE=1 SV=2	P52K_HUMAN	0.4175	0.00350958
DNA (cytosine-5)-methyltransferase 1 OS=Homo sapiens GN=DNMT1 PE=1 SV=2	DNMT1_HUMAN	0.675	0.00351795
Monoglyceride lipase OS=Homo sapiens GN=MGLL PE=1 SV=2	MGLL_HUMAN	-0.3225	0.00352171
Phenylalanine--tRNA ligase beta subunit OS=Homo sapiens GN=FARSB PE=1 SV=3	SYFB_HUMAN	-0.385	0.00352171
Transforming acidic coiled-coil-containing protein 1 OS=Homo sapiens GN=TACC1 PE=1 SV=2	TACC1_HUMAN	0.2825	0.0035308
GPI transamidase component PIG-T OS=Homo sapiens GN=PIGT PE=1 SV=1	PIGT_HUMAN	0.2875	0.00355005
Receptor expression-enhancing protein 5 OS=Homo sapiens GN=REEP5 PE=1 SV=3	REEP5_HUMAN	-0.21	0.0035502
RNA-binding motif protein, X-linked 2 OS=Homo sapiens GN=RBMX2 PE=1 SV=2	RBMX2_HUMAN	0.65	0.00355172
Polycomb protein SUZ12 OS=Homo sapiens GN=SUZ12 PE=1 SV=3	SUZ12_HUMAN	0.545	0.00357632
Nucleolar and coiled-body phosphoprotein 1 OS=Homo sapiens GN=NOLC1 PE=1 SV=2	NOLC1_HUMAN	0.5525	0.00357632
Suppressor of IKBKE 1 OS=Homo sapiens GN=SIKE1 PE=1 SV=1	SIKE1_HUMAN	-0.3	0.00357632
Dihydrolipoyllysine-residue acetyltransferase component of pyruvate dehydrogenase complex, mitochondrial OS=Homo sapiens GN=DLAT PE=1 SV=3	ODP2_HUMAN	0.21	0.00357632
Mitochondrial import inner membrane translocase subunit Tim21 OS=Homo sapiens GN=TIMM21 PE=1 SV=1	TIM21_HUMAN	0.21	0.00358451
Clathrin heavy chain 1 OS=Homo sapiens GN=CLTC PE=1 SV=5	CLH1_HUMAN	-0.2	0.00358451
Peptidyl-prolyl cis-trans isomerase-like 1 OS=Homo sapiens GN=PPIL1 PE=1 SV=1	PPIL1_HUMAN	0.275	0.00359147
U4/U6 small nuclear ribonucleoprotein Prp3 OS=Homo sapiens GN=PRPF3 PE=1 SV=2	PRPF3_HUMAN	0.3225	0.00361135
Cytochrome c oxidase protein 20 homolog OS=Homo sapiens GN=COX20 PE=1 SV=2	COX20_HUMAN	-0.1925	0.00361282
Ras-related protein Rab-7b OS=Homo sapiens GN=RAB7B PE=2 SV=1	RAB7B_HUMAN	-0.525	0.00361282
Syntaxin-8 OS=Homo sapiens GN=STX8 PE=1 SV=2	STX8_HUMAN	-0.24	0.00361437
RUS1 family protein C16orf58 OS=Homo sapiens GN=C16orf58 PE=1 SV=2	RUS1_HUMAN	0.3225	0.00362306
DnaJ homolog subfamily C member 8 OS=Homo sapiens GN=DNAJC8 PE=1 SV=2	DNJC8_HUMAN	0.365	0.00362306
AP-2 complex subunit alpha-1 OS=Homo sapiens GN=AP2A1 PE=1 SV=3	AP2A1_HUMAN	-0.1825	0.00362407
AP-3 complex subunit delta-1 OS=Homo sapiens GN=AP3D1 PE=1 SV=1	AP3D1_HUMAN	-0.2875	0.00364158
Spartin OS=Homo sapiens GN=SPG20 PE=1 SV=1	SPG20_HUMAN	0.4275	0.00364158
Mitochondrial basic amino acids transporter OS=Homo sapiens GN=SLC25A29 PE=2 SV=2	MCATL_HUMAN	-0.3475	0.00364797
Very large A-kinase anchor protein OS=Homo sapiens GN=CRYBG3 PE=1 SV=3	CRBG3_HUMAN	-0.295	0.00365632
Aldehyde dehydrogenase family 1 member A3 OS=Homo sapiens GN=ALDH1A3 PE=1 SV=2	AL1A3_HUMAN	-0.7375	0.0036605
Tyrosine-protein phosphatase non-receptor type 2 OS=Homo sapiens GN=PTPN2 PE=1 SV=2	PTN2_HUMAN	0.3325	0.00367773
Protein SOX-15 OS=Homo sapiens GN=SOX15 PE=1 SV=1	SOX15_HUMAN	0.3825	0.0037307
Striatin-interacting protein 1 OS=Homo sapiens GN=STRIP1 PE=1 SV=1	STRP1_HUMAN	-0.2825	0.00373561
Galectin-3-binding protein OS=Homo sapiens GN=LGALS3BP PE=1 SV=1	LG3BP_HUMAN	0.7325	0.00373561
SWI/SNF-related matrix-associated actin-dependent regulator of chromatin subfamily A containing DEAD/H box 1 OS=Homo sapiens GN=SMARCAD1 PE=1 SV=2	SMRCD_HUMAN	0.34	0.00373683
tRNA selenocysteine 1-associated protein 1 OS=Homo sapiens GN=TRNAU1AP PE=1 SV=1	TSAP1_HUMAN	0.37	0.00374115
Activity-dependent neuroprotector homeobox protein OS=Homo sapiens GN=ADNP PE=1 SV=1	ADNP_HUMAN	0.3925	0.00376644
Serpin B5 OS=Homo sapiens GN=SERPINB5 PE=1 SV=2	SPB5_HUMAN	-0.9025	0.00377198
DCN1-like protein 5 OS=Homo sapiens GN=DCUN1D5 PE=1 SV=1	DCNL5_HUMAN	0.38	0.00377267
ATP synthase-coupling factor 6, mitochondrial OS=Homo sapiens GN=ATP5J PE=1 SV=1	ATP5J_HUMAN	-0.2825	0.00379087
A-kinase anchor protein 8-like OS=Homo sapiens GN=AKAP8L PE=1 SV=3	AKP8L_HUMAN	0.215	0.00380218
Methyl-CpG-binding domain protein 3 OS=Homo sapiens GN=MBD3 PE=1 SV=1	MBD3_HUMAN	0.6125	0.00381181
Microtubule-associated protein 2 OS=Homo sapiens GN=MAP2 PE=1 SV=4	MTAP2_HUMAN	-0.7425	0.00381689
U4/U6.U5 tri-snRNP-associated protein 1 OS=Homo sapiens GN=SART1 PE=1 SV=1	SNUT1_HUMAN	0.3425	0.00382275
3-hydroxyisobutyrate dehydrogenase, mitochondrial OS=Homo sapiens GN=HIBADH PE=1 SV=2	3HIDH_HUMAN	0.2375	0.0038275
Oxysterol-binding protein-related protein 9 OS=Homo sapiens GN=OSBPL9 PE=1 SV=2	OSBL9_HUMAN	-0.5825	0.00384026
Histone H1.4 OS=Homo sapiens GN=HIST1H1E PE=1 SV=2	H14_HUMAN	1.015	0.00384026
Round spermatid basic protein 1-like protein OS=Homo sapiens GN=RSBN1L PE=1 SV=2	RSBNL_HUMAN	0.4075	0.00385722
tRNA (adenine(58)-N(1))-methyltransferase, mitochondrial OS=Homo sapiens GN=TRMT61B PE=1 SV=2	TR61B_HUMAN	0.3825	0.00386841
Pre-mRNA 3'-end-processing factor FIP1 OS=Homo sapiens GN=FIP1L1 PE=1 SV=1	FIP1_HUMAN	0.3425	0.00387726
26S proteasome non-ATPase regulatory subunit 6 OS=Homo sapiens GN=PSMD6 PE=1 SV=1	PSMD6_HUMAN	-0.18	0.00388095
Heterogeneous nuclear ribonucleoprotein U-like protein 1 OS=Homo sapiens GN=HNRNPUL1 PE=1 SV=2	HNRL1_HUMAN	0.2875	0.00388545
Vesicle transport protein SEC20 OS=Homo sapiens GN=BNIP1 PE=1 SV=3	SEC20_HUMAN	0.215	0.00388545
Mesothelin OS=Homo sapiens GN=MSLN PE=1 SV=2	MSLN_HUMAN	0.545	0.00388958
5'-3' exoribonuclease 1 OS=Homo sapiens GN=XRN1 PE=1 SV=1	XRN1_HUMAN	0.22	0.00390132
Rac GTPase-activating protein 1 OS=Homo sapiens GN=RACGAP1 PE=1 SV=1	RGAP1_HUMAN	0.8	0.00390833
Sorbitol dehydrogenase OS=Homo sapiens GN=SORD PE=1 SV=4	DHSO_HUMAN	0.48	0.00391824
TFIIH basal transcription factor complex helicase XPB subunit OS=Homo sapiens GN=ERCC3 PE=1 SV=1	ERCC3_HUMAN	0.2675	0.00392545
RNA-binding protein 14 OS=Homo sapiens GN=RBM14 PE=1 SV=2	RBM14_HUMAN	0.3475	0.0039347
Integrator complex subunit 2 OS=Homo sapiens GN=INTS2 PE=1 SV=2	INT2_HUMAN	0.235	0.00393606
4-aminobutyrate aminotransferase, mitochondrial OS=Homo sapiens GN=ABAT PE=1 SV=3	GABT_HUMAN	-0.5175	0.00393857
Tyrosine-protein kinase Lyn OS=Homo sapiens GN=LYN PE=1 SV=3	LYN_HUMAN	0.21	0.00396302
Keratin, type I cytoskeletal 18 OS=Homo sapiens GN=KRT18 PE=1 SV=2	K1C18_HUMAN	0.2075	0.0039635
Non-structural maintenance of chromosomes element 4 homolog A OS=Homo sapiens GN=NSMCE4A PE=1 SV=2	NSE4A_HUMAN	0.785	0.00396687
Kinesin-like protein KIF14 OS=Homo sapiens GN=KIF14 PE=1 SV=1	KIF14_HUMAN	0.5375	0.00397206
Calsyntenin-1 OS=Homo sapiens GN=CLSTN1 PE=1 SV=1	CSTN1_HUMAN	-0.4675	0.00397738
Coronin-1C OS=Homo sapiens GN=CORO1C PE=1 SV=1	COR1C_HUMAN	-0.3275	0.00397949
Adenylyl cyclase-associated protein 1 OS=Homo sapiens GN=CAP1 PE=1 SV=5	CAP1_HUMAN	-0.59	0.00400219
Telomeric repeat-binding factor 2-interacting protein 1 OS=Homo sapiens GN=TERF2IP PE=1 SV=1	TE2IP_HUMAN	0.1975	0.00401124
Activator of basal transcription 1 OS=Homo sapiens GN=ABT1 PE=1 SV=1	ABT1_HUMAN	0.4325	0.00401124
Microtubule-associated protein RP/EB family member 3 OS=Homo sapiens GN=MAPRE3 PE=1 SV=1	MARE3_HUMAN	-0.645	0.00401124
Elongation factor 1-alpha 1 OS=Homo sapiens GN=EEF1A1 PE=1 SV=1	EF1A1_HUMAN (+1)	-0.3975	0.00401544
Adipocyte enhancer-binding protein 1 OS=Homo sapiens GN=AEBP1 PE=1 SV=1	AEBP1_HUMAN	0.415	0.00401772
Actin-binding LIM protein 1 OS=Homo sapiens GN=ABLIM1 PE=1 SV=3	ABLM1_HUMAN	-0.515	0.00403321
Zinc finger CCHC domain-containing protein 9 OS=Homo sapiens GN=ZCCHC9 PE=2 SV=2	ZCHC9_HUMAN	0.3125	0.00403842
Vitamin K epoxide reductase complex subunit 1 OS=Homo sapiens GN=VKORC1 PE=1 SV=1	VKOR1_HUMAN	0.2075	0.00403842
Ly6/PLAUR domain-containing protein 3 OS=Homo sapiens GN=LYPD3 PE=1 SV=2	LYPD3_HUMAN	-1.5975	0.00403842
Adaptin ear-binding coat-associated protein 2 OS=Homo sapiens GN=NECAP2 PE=1 SV=1	NECP2_HUMAN	-0.445	0.00404458
Translin-associated protein X OS=Homo sapiens GN=TSNAX PE=1 SV=1	TSNAX_HUMAN	0.26	0.00405208
Zinc finger protein 740 OS=Homo sapiens GN=ZNF740 PE=1 SV=1	ZN740_HUMAN	0.7875	0.00405288
Arginine/serine-rich protein PNISR OS=Homo sapiens GN=PNISR PE=1 SV=2	PNISR_HUMAN	0.3425	0.004068
39S ribosomal protein L24, mitochondrial OS=Homo sapiens GN=MRPL24 PE=1 SV=1	RM24_HUMAN	0.23	0.004068
SCY1-like protein 2 OS=Homo sapiens GN=SCYL2 PE=1 SV=1	SCYL2_HUMAN	-0.3125	0.00407033
V-type proton ATPase 116 kDa subunit a isoform 3 OS=Homo sapiens GN=TCIRG1 PE=1 SV=3	VPP3_HUMAN	-0.225	0.00407171
Mitochondrial import receptor subunit TOM40 homolog OS=Homo sapiens GN=TOMM40 PE=1 SV=1	TOM40_HUMAN	0.195	0.00410953
Pre-mRNA-splicing factor ISY1 homolog OS=Homo sapiens GN=ISY1 PE=1 SV=3	ISY1_HUMAN	0.42	0.00411309
Protein FAM98A OS=Homo sapiens GN=FAM98A PE=1 SV=1	FA98A_HUMAN	-0.3125	0.0041215
Citron Rho-interacting kinase OS=Homo sapiens GN=CIT PE=1 SV=2	CTRO_HUMAN	0.5875	0.0041215
Cyclin-dependent kinase 8 OS=Homo sapiens GN=CDK8 PE=1 SV=1	CDK8_HUMAN	0.4325	0.00416505
WD repeat-containing protein 75 OS=Homo sapiens GN=WDR75 PE=1 SV=1	WDR75_HUMAN	0.3225	0.00417241
Fermitin family homolog 2 OS=Homo sapiens GN=FERMT2 PE=1 SV=1	FERM2_HUMAN	0.1675	0.00417605
Spliceosome-associated protein CWC15 homolog OS=Homo sapiens GN=CWC15 PE=1 SV=2	CWC15_HUMAN	0.47	0.00417605
Cystatin-A OS=Homo sapiens GN=CSTA PE=1 SV=1	CYTA_HUMAN	-1.3925	0.00417605
Persulfide dioxygenase ETHE1, mitochondrial OS=Homo sapiens GN=ETHE1 PE=1 SV=2	ETHE1_HUMAN	-0.2825	0.00417605
Serine/threonine-protein kinase tousled-like 1 OS=Homo sapiens GN=TLK1 PE=1 SV=2	TLK1_HUMAN	0.5575	0.00418879
TGF-beta receptor type-1 OS=Homo sapiens GN=TGFBR1 PE=1 SV=1	TGFR1_HUMAN	0.255	0.00419094
Methyl-CpG-binding domain protein 1 OS=Homo sapiens GN=MBD1 PE=1 SV=2	MBD1_HUMAN	0.4125	0.00419153
Nucleoporin NUP188 homolog OS=Homo sapiens GN=NUP188 PE=1 SV=1	NU188_HUMAN	0.23	0.00419153
Protein FAM83F OS=Homo sapiens GN=FAM83F PE=1 SV=1	FA83F_HUMAN	-0.225	0.00420546
Tubulin alpha-4A chain OS=Homo sapiens GN=TUBA4A PE=1 SV=1	TBA4A_HUMAN	-0.7975	0.00421522
WD repeat-containing protein 1 OS=Homo sapiens GN=WDR1 PE=1 SV=4	WDR1_HUMAN	-0.4	0.00422354
Tubulointerstitial nephritis antigen-like OS=Homo sapiens GN=TINAGL1 PE=1 SV=1	TINAL_HUMAN	-0.46	0.00422354
Integrin alpha-1 OS=Homo sapiens GN=ITGA1 PE=1 SV=2	ITA1_HUMAN	0.4575	0.00422354
YLP motif-containing protein 1 OS=Homo sapiens GN=YLPM1 PE=1 SV=3	YLPM1_HUMAN	0.2175	0.00423409
Chromatin assembly factor 1 subunit B OS=Homo sapiens GN=CHAF1B PE=1 SV=1	CAF1B_HUMAN	0.7525	0.00423963
Parafibromin OS=Homo sapiens GN=CDC73 PE=1 SV=1	CDC73_HUMAN	0.3275	0.00423963
Cyclic AMP-dependent transcription factor ATF-1 OS=Homo sapiens GN=ATF1 PE=1 SV=2	ATF1_HUMAN	0.5975	0.00424066
Lamin-B receptor OS=Homo sapiens GN=LBR PE=1 SV=2	LBR_HUMAN	0.61	0.00424066
Unconventional myosin-Id OS=Homo sapiens GN=MYO1D PE=1 SV=2	MYO1D_HUMAN	-0.2325	0.00426581
Epsin-3 OS=Homo sapiens GN=EPN3 PE=2 SV=1	EPN3_HUMAN	-0.545	0.00426581
Galectin-8 OS=Homo sapiens GN=LGALS8 PE=1 SV=4	LEG8_HUMAN	0.23	0.00429571
Guanine nucleotide-binding protein-like 3-like protein OS=Homo sapiens GN=GNL3L PE=1 SV=1	GNL3L_HUMAN	-0.2125	0.00431304
Transcription factor 20 OS=Homo sapiens GN=TCF20 PE=1 SV=3	TCF20_HUMAN	0.3375	0.00431858
Cytoplasmic FMR1-interacting protein 1 OS=Homo sapiens GN=CYFIP1 PE=1 SV=1	CYFP1_HUMAN	-0.2	0.00433118
Oncostatin-M-specific receptor subunit beta OS=Homo sapiens GN=OSMR PE=1 SV=1	OSMR_HUMAN	0.2875	0.00433118
AP-3 complex subunit mu-1 OS=Homo sapiens GN=AP3M1 PE=1 SV=1	AP3M1_HUMAN	-0.3625	0.00433244
39S ribosomal protein L53, mitochondrial OS=Homo sapiens GN=MRPL53 PE=1 SV=1	RM53_HUMAN	0.24	0.00434204
Elongation factor 1-delta OS=Homo sapiens GN=EEF1D PE=1 SV=5	EF1D_HUMAN	-0.415	0.00436844
Uncharacterized protein KIAA2013 OS=Homo sapiens GN=KIAA2013 PE=2 SV=1	K2013_HUMAN	0.26	0.00438526
Chromodomain-helicase-DNA-binding protein 3 OS=Homo sapiens GN=CHD3 PE=1 SV=3	CHD3_HUMAN	0.3725	0.00438526
39S ribosomal protein L40, mitochondrial OS=Homo sapiens GN=MRPL40 PE=1 SV=1	RM40_HUMAN	0.185	0.00438526
Epidermal growth factor receptor OS=Homo sapiens GN=EGFR PE=1 SV=2	EGFR_HUMAN	-0.2275	0.00438689
Plakophilin-1 OS=Homo sapiens GN=PKP1 PE=1 SV=2	PKP1_HUMAN	-1	0.00441907
Protein-S-isoprenylcysteine O-methyltransferase OS=Homo sapiens GN=ICMT PE=1 SV=1	ICMT_HUMAN	0.3325	0.00442009
Ribosome biogenesis protein BMS1 homolog OS=Homo sapiens GN=BMS1 PE=1 SV=1	BMS1_HUMAN	0.3675	0.0044241
Protein S100-A7 OS=Homo sapiens GN=S100A7 PE=1 SV=4	S10A7_HUMAN (+1)	-0.775	0.00443273
RRP15-like protein OS=Homo sapiens GN=RRP15 PE=1 SV=2	RRP15_HUMAN	0.3925	0.00443709
Ubiquitin-like modifier-activating enzyme ATG7 OS=Homo sapiens GN=ATG7 PE=1 SV=1	ATG7_HUMAN	-0.34	0.00447224
Protein FAM83G OS=Homo sapiens GN=FAM83G PE=1 SV=2	FA83G_HUMAN	-0.305	0.0044897
Serine/threonine-protein kinase PRP4 homolog OS=Homo sapiens GN=PRPF4B PE=1 SV=3	PRP4B_HUMAN	0.45	0.00451442
Neutral alpha-glucosidase AB OS=Homo sapiens GN=GANAB PE=1 SV=3	GANAB_HUMAN	0.19	0.00458677
Calcium and integrin-binding protein 1 OS=Homo sapiens GN=CIB1 PE=1 SV=4	CIB1_HUMAN	0.44	0.00459685
DNA-directed RNA polymerases I, II, and III subunit RPABC3 OS=Homo sapiens GN=POLR2H PE=1 SV=4	RPAB3_HUMAN	0.31	0.00461562
Glutathione peroxidase 7 OS=Homo sapiens GN=GPX7 PE=1 SV=1	GPX7_HUMAN	0.2625	0.00461678
AH receptor-interacting protein OS=Homo sapiens GN=AIP PE=1 SV=2	AIP_HUMAN	0.3125	0.00461825
RNA-binding protein 10 OS=Homo sapiens GN=RBM10 PE=1 SV=3	RBM10_HUMAN	0.3525	0.00463065
DNA-directed RNA polymerases I, II, and III subunit RPABC1 OS=Homo sapiens GN=POLR2E PE=1 SV=4	RPAB1_HUMAN	0.26	0.00463304
Septin-6 OS=Homo sapiens GN=SEPT6 PE=1 SV=4	SEPT6_HUMAN	-0.3575	0.00464415
Filamin A-interacting protein 1-like OS=Homo sapiens GN=FILIP1L PE=1 SV=2	FIL1L_HUMAN	-0.555	0.00464865
14-3-3 protein theta OS=Homo sapiens GN=YWHAQ PE=1 SV=1	1433T_HUMAN	-0.4275	0.00466484
Sin3 histone deacetylase corepressor complex component SDS3 OS=Homo sapiens GN=SUDS3 PE=1 SV=2	SDS3_HUMAN	0.5325	0.00466484
FYVE, RhoGEF and PH domain-containing protein 4 OS=Homo sapiens GN=FGD4 PE=1 SV=2	FGD4_HUMAN	-0.3325	0.00466556
Protein 4.1 OS=Homo sapiens GN=EPB41 PE=1 SV=4	41_HUMAN	-0.21	0.00467417
GRB2-associated-binding protein 1 OS=Homo sapiens GN=GAB1 PE=1 SV=2	GAB1_HUMAN	-1.4025	0.00467417
39S ribosomal protein L20, mitochondrial OS=Homo sapiens GN=MRPL20 PE=1 SV=1	RM20_HUMAN	0.25	0.00467417
Bifunctional polynucleotide phosphatase/kinase OS=Homo sapiens GN=PNKP PE=1 SV=1	PNKP_HUMAN	0.41	0.00467417
Cdc42 effector protein 3 OS=Homo sapiens GN=CDC42EP3 PE=1 SV=1	BORG2_HUMAN	-0.245	0.00469584
RNA-binding protein 27 OS=Homo sapiens GN=RBM27 PE=1 SV=2	RBM27_HUMAN	0.2975	0.00470125
Cyclin-K OS=Homo sapiens GN=CCNK PE=1 SV=2	CCNK_HUMAN	0.2575	0.00471859
Far upstream element-binding protein 1 OS=Homo sapiens GN=FUBP1 PE=1 SV=3	FUBP1_HUMAN	0.36	0.00472605
Nuclear RNA export factor 1 OS=Homo sapiens GN=NXF1 PE=1 SV=1	NXF1_HUMAN	0.205	0.00474185
U3 small nucleolar RNA-associated protein 6 homolog OS=Homo sapiens GN=UTP6 PE=1 SV=2	UTP6_HUMAN	0.3275	0.0047716
Partner of Y14 and mago OS=Homo sapiens GN=WIBG PE=1 SV=1	WIBG_HUMAN	-0.455	0.00478038
Transcription regulator protein BACH1 OS=Homo sapiens GN=BACH1 PE=1 SV=2	BACH1_HUMAN	0.26	0.00478038
Nucleolar RNA helicase 2 OS=Homo sapiens GN=DDX21 PE=1 SV=5	DDX21_HUMAN	0.59	0.00478058
Stress-70 protein, mitochondrial OS=Homo sapiens GN=HSPA9 PE=1 SV=2	GRP75_HUMAN	0.1825	0.00481326
Transcription factor Sp3 OS=Homo sapiens GN=SP3 PE=1 SV=3	SP3_HUMAN	0.5325	0.00486788
ATP-binding cassette sub-family B member 10, mitochondrial OS=Homo sapiens GN=ABCB10 PE=1 SV=2	ABCBA_HUMAN	0.1925	0.00487177
Podocalyxin OS=Homo sapiens GN=PODXL PE=1 SV=2	PODXL_HUMAN	0.3675	0.0048722
Leucine-rich repeat-containing protein 42 OS=Homo sapiens GN=LRRC42 PE=1 SV=1	LRC42_HUMAN	0.32	0.0048722
Sentrin-specific protease 1 OS=Homo sapiens GN=SENP1 PE=1 SV=2	SENP1_HUMAN	0.37	0.0048722
Fibroblast growth factor-binding protein 1 OS=Homo sapiens GN=FGFBP1 PE=1 SV=1	FGFP1_HUMAN	0.4575	0.00489503
Hexokinase-2 OS=Homo sapiens GN=HK2 PE=1 SV=2	HXK2_HUMAN	-0.1725	0.00491433
Twinfilin-1 OS=Homo sapiens GN=TWF1 PE=1 SV=3	TWF1_HUMAN	-0.26	0.00494101
Lanosterol synthase OS=Homo sapiens GN=LSS PE=1 SV=1	ERG7_HUMAN	-0.2275	0.00494152
Ragulator complex protein LAMTOR5 OS=Homo sapiens GN=LAMTOR5 PE=1 SV=1	LTOR5_HUMAN	-0.27	0.00494152
Phosphatidylinositol 4-kinase alpha OS=Homo sapiens GN=PI4KA PE=1 SV=3	PI4KA_HUMAN	-0.1675	0.00495969
SWI/SNF-related matrix-associated actin-dependent regulator of chromatin subfamily E member 1 OS=Homo sapiens GN=SMARCE1 PE=1 SV=2	SMCE1_HUMAN	0.295	0.00495969
Splicing factor U2AF 35 kDa subunit OS=Homo sapiens GN=U2AF1 PE=1 SV=3	U2AF1_HUMAN	0.3675	0.00498503
Protein phosphatase 1 regulatory subunit 12A OS=Homo sapiens GN=PPP1R12A PE=1 SV=1	MYPT1_HUMAN	-0.265	0.00500168
Pericentrin OS=Homo sapiens GN=PCNT PE=1 SV=4	PCNT_HUMAN	0.41	0.00505534
Glycerol-3-phosphate acyltransferase 4 OS=Homo sapiens GN=AGPAT6 PE=1 SV=1	GPAT4_HUMAN	-0.2425	0.00505994
Probable glutathione peroxidase 8 OS=Homo sapiens GN=GPX8 PE=1 SV=2	GPX8_HUMAN	0.3275	0.00507724
Protein CIP2A OS=Homo sapiens GN=KIAA1524 PE=1 SV=2	CIP2A_HUMAN	0.325	0.00507763
Proepiregulin OS=Homo sapiens GN=EREG PE=1 SV=1	EREG_HUMAN	0.3625	0.00507763
CWF19-like protein 2 OS=Homo sapiens GN=CWF19L2 PE=1 SV=4	C19L2_HUMAN	0.45	0.00507763
Neprilysin OS=Homo sapiens GN=MME PE=1 SV=2	NEP_HUMAN	0.3825	0.00509996
Putative ribosome-binding factor A, mitochondrial OS=Homo sapiens GN=RBFA PE=1 SV=3	RBFA_HUMAN	0.1725	0.00513961
Ephrin type-B receptor 4 OS=Homo sapiens GN=EPHB4 PE=1 SV=2	EPHB4_HUMAN	-0.19	0.00515704
Myeloid leukemia factor 2 OS=Homo sapiens GN=MLF2 PE=1 SV=1	MLF2_HUMAN	-0.235	0.00515704
Transcription termination factor 3, mitochondrial OS=Homo sapiens GN=MTERF3 PE=1 SV=2	MTEF3_HUMAN	0.22	0.00517283
Structural maintenance of chromosomes protein 2 OS=Homo sapiens GN=SMC2 PE=1 SV=2	SMC2_HUMAN	0.73	0.00517531
Protein S100-A16 OS=Homo sapiens GN=S100A16 PE=1 SV=1	S10AG_HUMAN	-0.2525	0.00518191
Loss of heterozygosity 12 chromosomal region 1 protein OS=Homo sapiens GN=LOH12CR1 PE=1 SV=1	L12R1_HUMAN	-0.3975	0.00519292
Protein sprouty homolog 4 OS=Homo sapiens GN=SPRY4 PE=1 SV=2	SPY4_HUMAN	-0.17	0.00520128
Transcription termination factor 1 OS=Homo sapiens GN=TTF1 PE=1 SV=3	TTF1_HUMAN	0.575	0.0052465
Double-stranded RNA-binding protein Staufen homolog 2 OS=Homo sapiens GN=STAU2 PE=1 SV=1	STAU2_HUMAN	-0.3275	0.00525052
60S acidic ribosomal protein P2 OS=Homo sapiens GN=RPLP2 PE=1 SV=1	RLA2_HUMAN	-0.3325	0.00525052
Negative elongation factor E OS=Homo sapiens GN=NELFE PE=1 SV=3	NELFE_HUMAN	0.3675	0.00525732
SH3 domain-binding glutamic acid-rich-like protein 3 OS=Homo sapiens GN=SH3BGRL3 PE=1 SV=1	SH3L3_HUMAN	-0.7125	0.00527254
Serine/threonine-protein kinase VRK1 OS=Homo sapiens GN=VRK1 PE=1 SV=1	VRK1_HUMAN	0.595	0.00527254
C-Jun-amino-terminal kinase-interacting protein 4 OS=Homo sapiens GN=SPAG9 PE=1 SV=4	JIP4_HUMAN	-0.37	0.00527254
AT-rich interactive domain-containing protein 1A OS=Homo sapiens GN=ARID1A PE=1 SV=3	ARI1A_HUMAN	0.2325	0.00529602
Splicing factor 3A subunit 1 OS=Homo sapiens GN=SF3A1 PE=1 SV=1	SF3A1_HUMAN	0.33	0.00530671
KH domain-containing, RNA-binding, signal transduction-associated protein 1 OS=Homo sapiens GN=KHDRBS1 PE=1 SV=1	KHDR1_HUMAN	0.315	0.00531058
Junction plakoglobin OS=Homo sapiens GN=JUP PE=1 SV=3	PLAK_HUMAN	-0.605	0.00531587
RNA-binding protein 34 OS=Homo sapiens GN=RBM34 PE=1 SV=2	RBM34_HUMAN	0.3325	0.00532502
Splicing regulatory glutamine/lysine-rich protein 1 OS=Homo sapiens GN=SREK1 PE=1 SV=1	SREK1_HUMAN	0.3975	0.00532515
Negative elongation factor C/D OS=Homo sapiens GN=NELFCD PE=1 SV=2	NELFD_HUMAN	0.2125	0.00533493
Charged multivesicular body protein 4a OS=Homo sapiens GN=CHMP4A PE=1 SV=3	CHM4A_HUMAN	0.3225	0.00534468
Pleckstrin homology-like domain family A member 1 OS=Homo sapiens GN=PHLDA1 PE=1 SV=4	PHLA1_HUMAN	-0.4125	0.00534665
Prolyl 3-hydroxylase 1 OS=Homo sapiens GN=LEPRE1 PE=1 SV=2	P3H1_HUMAN	0.2125	0.00535609
ATP-dependent RNA helicase DDX55 OS=Homo sapiens GN=DDX55 PE=1 SV=3	DDX55_HUMAN	0.2975	0.00536577
DnaJ homolog subfamily A member 3, mitochondrial OS=Homo sapiens GN=DNAJA3 PE=1 SV=2	DNJA3_HUMAN	0.2	0.00536577
Midasin OS=Homo sapiens GN=MDN1 PE=1 SV=2	MDN1_HUMAN	0.2475	0.00537015
Cleavage and polyadenylation specificity factor subunit 1 OS=Homo sapiens GN=CPSF1 PE=1 SV=2	CPSF1_HUMAN	0.2475	0.00537015
Membrane-associated phosphatidylinositol transfer protein 1 OS=Homo sapiens GN=PITPNM1 PE=1 SV=4	PITM1_HUMAN	-0.365	0.00537015
NADH dehydrogenase [ubiquinone] 1 alpha subcomplex subunit 4-like 2 OS=Homo sapiens GN=NDUFA4L2 PE=2 SV=1	NUA4L_HUMAN	-0.87	0.00538272
m7GpppX diphosphatase OS=Homo sapiens GN=DCPS PE=1 SV=2	DCPS_HUMAN	0.3825	0.00538272
Cell cycle and apoptosis regulator protein 2 OS=Homo sapiens GN=CCAR2 PE=1 SV=2	CCAR2_HUMAN	0.3675	0.00538272
DnaJ homolog subfamily C member 17 OS=Homo sapiens GN=DNAJC17 PE=1 SV=1	DJC17_HUMAN	0.485	0.00538541
Origin recognition complex subunit 4 OS=Homo sapiens GN=ORC4 PE=1 SV=2	ORC4_HUMAN	0.655	0.00538597
Probable ATP-dependent RNA helicase DDX46 OS=Homo sapiens GN=DDX46 PE=1 SV=2	DDX46_HUMAN	0.24	0.00539306
Negative elongation factor A OS=Homo sapiens GN=NELFA PE=1 SV=3	NELFA_HUMAN	0.3125	0.00539306
HMG box transcription factor BBX OS=Homo sapiens GN=BBX PE=1 SV=1	BBX_HUMAN	0.395	0.00540969
tRNA (adenine(58)-N(1))-methyltransferase catalytic subunit TRMT61A OS=Homo sapiens GN=TRMT61A PE=1 SV=1	TRM61_HUMAN	0.3025	0.00541581
Neural cell adhesion molecule L1 OS=Homo sapiens GN=L1CAM PE=1 SV=2	L1CAM_HUMAN	-0.2875	0.00543226
Pre-mRNA-processing factor 17 OS=Homo sapiens GN=CDC40 PE=1 SV=1	PRP17_HUMAN	0.335	0.00543226
N6-adenosine-methyltransferase subunit METTL14 OS=Homo sapiens GN=METTL14 PE=1 SV=2	MET14_HUMAN	0.3275	0.00543226
LIM domain kinase 2 OS=Homo sapiens GN=LIMK2 PE=1 SV=1	LIMK2_HUMAN	-0.405	0.00543909
Monocarboxylate transporter 8 OS=Homo sapiens GN=SLC16A2 PE=1 SV=2	MOT8_HUMAN	-0.575	0.00543909
PDZ domain-containing protein 8 OS=Homo sapiens GN=PDZD8 PE=1 SV=1	PDZD8_HUMAN	-0.2175	0.00543909
Pogo transposable element with KRAB domain OS=Homo sapiens GN=POGK PE=1 SV=2	POGK_HUMAN	0.52	0.00545716
Pre-mRNA-splicing factor SYF1 OS=Homo sapiens GN=XAB2 PE=1 SV=2	SYF1_HUMAN	0.305	0.00546054
RNA 3'-terminal phosphate cyclase-like protein OS=Homo sapiens GN=RCL1 PE=1 SV=3	RCL1_HUMAN	0.3225	0.00546221
Protein FAM65A OS=Homo sapiens GN=FAM65A PE=1 SV=1	FA65A_HUMAN	-0.2775	0.00546455
Non-canonical poly(A) RNA polymerase PAPD5 OS=Homo sapiens GN=PAPD5 PE=1 SV=2	PAPD5_HUMAN	0.3675	0.0054651
Coiled-coil domain-containing protein 58 OS=Homo sapiens GN=CCDC58 PE=1 SV=1	CCD58_HUMAN	0.2225	0.00547811
Sorting nexin-17 OS=Homo sapiens GN=SNX17 PE=1 SV=1	SNX17_HUMAN	-0.3025	0.00548242
Phosphatidylserine synthase 2 OS=Homo sapiens GN=PTDSS2 PE=1 SV=1	PTSS2_HUMAN	-0.28	0.00548242
F-actin-capping protein subunit alpha-1 OS=Homo sapiens GN=CAPZA1 PE=1 SV=3	CAZA1_HUMAN	-0.2425	0.00548242
Integrator complex subunit 10 OS=Homo sapiens GN=INTS10 PE=1 SV=2	INT10_HUMAN	0.2575	0.00550347
Signal recognition particle receptor subunit alpha OS=Homo sapiens GN=SRPR PE=1 SV=2	SRPR_HUMAN	0.335	0.00551932
39S ribosomal protein L17, mitochondrial OS=Homo sapiens GN=MRPL17 PE=1 SV=1	RM17_HUMAN	0.2375	0.00551932
Calmodulin-like protein 5 OS=Homo sapiens GN=CALML5 PE=1 SV=2	CALL5_HUMAN	-0.9175	0.00554299
Acylpyruvase FAHD1, mitochondrial OS=Homo sapiens GN=FAHD1 PE=1 SV=2	FAHD1_HUMAN	-0.3675	0.00554902
Thyroid transcription factor 1-associated protein 26 OS=Homo sapiens GN=CCDC59 PE=1 SV=2	TAP26_HUMAN	0.305	0.00554902
Myosin phosphatase Rho-interacting protein OS=Homo sapiens GN=MPRIP PE=1 SV=3	MPRIP_HUMAN	-0.2625	0.00554902
CD82 antigen OS=Homo sapiens GN=CD82 PE=1 SV=1	CD82_HUMAN	-0.3575	0.00554902
Dehydrogenase/reductase SDR family member 1 OS=Homo sapiens GN=DHRS1 PE=1 SV=1	DHRS1_HUMAN	-0.6075	0.00555424
Peroxisomal acyl-coenzyme A oxidase 3 OS=Homo sapiens GN=ACOX3 PE=1 SV=2	ACOX3_HUMAN	-0.335	0.00556367
Protein CASP OS=Homo sapiens GN=CUX1 PE=1 SV=2	CASP_HUMAN	-0.2025	0.00556587
Origin recognition complex subunit 5 OS=Homo sapiens GN=ORC5 PE=1 SV=1	ORC5_HUMAN	0.565	0.00556715
Ankyrin repeat domain-containing protein 17 OS=Homo sapiens GN=ANKRD17 PE=1 SV=3	ANR17_HUMAN	-0.25	0.00560359
Destrin OS=Homo sapiens GN=DSTN PE=1 SV=3	DEST_HUMAN	-0.38	0.00560359
Urokinase plasminogen activator surface receptor OS=Homo sapiens GN=PLAUR PE=1 SV=1	UPAR_HUMAN	0.3575	0.00560359
BMP-2-inducible protein kinase OS=Homo sapiens GN=BMP2K PE=1 SV=2	BMP2K_HUMAN	-0.245	0.00563898
Prohibitin-2 OS=Homo sapiens GN=PHB2 PE=1 SV=2	PHB2_HUMAN	0.2025	0.00563898
TRIO and F-actin-binding protein OS=Homo sapiens GN=TRIOBP PE=1 SV=3	TARA_HUMAN	-0.195	0.00563898
Acetyl-CoA carboxylase 1 OS=Homo sapiens GN=ACACA PE=1 SV=2	ACACA_HUMAN	-0.2925	0.0056426
Keratin, type I cytoskeletal 13 OS=Homo sapiens GN=KRT13 PE=1 SV=4	K1C13_HUMAN	-1.4475	0.00565217
Vacuolar protein sorting-associated protein 53 homolog OS=Homo sapiens GN=VPS53 PE=1 SV=1	VPS53_HUMAN	-0.2925	0.00573602
CD2-associated protein OS=Homo sapiens GN=CD2AP PE=1 SV=1	CD2AP_HUMAN	-0.335	0.00574103
HCLS1-associated protein X-1 OS=Homo sapiens GN=HAX1 PE=1 SV=2	HAX1_HUMAN	0.2	0.00574103
Chromosome alignment-maintaining phosphoprotein 1 OS=Homo sapiens GN=CHAMP1 PE=1 SV=2	CHAP1_HUMAN	0.465	0.00574674
Electron transfer flavoprotein-ubiquinone oxidoreductase, mitochondrial OS=Homo sapiens GN=ETFDH PE=1 SV=2	ETFD_HUMAN	-0.51	0.00574674
Superkiller viralicidic activity 2-like 2 OS=Homo sapiens GN=SKIV2L2 PE=1 SV=3	SK2L2_HUMAN	0.4375	0.00577373
28S ribosomal protein S10, mitochondrial OS=Homo sapiens GN=MRPS10 PE=1 SV=2	RT10_HUMAN	0.23	0.00577915
Zinc finger CCHC domain-containing protein 7 OS=Homo sapiens GN=ZCCHC7 PE=1 SV=2	ZCHC7_HUMAN	0.2825	0.00579547
Heterogeneous nuclear ribonucleoprotein A3 OS=Homo sapiens GN=HNRNPA3 PE=1 SV=2	ROA3_HUMAN	0.2775	0.00579547
Matrix metalloproteinase-9 OS=Homo sapiens GN=MMP9 PE=1 SV=3	MMP9_HUMAN	0.605	0.00579739
Nipped-B-like protein OS=Homo sapiens GN=NIPBL PE=1 SV=2	NIPBL_HUMAN	0.2	0.00581318
General transcription factor IIH subunit 3 OS=Homo sapiens GN=GTF2H3 PE=1 SV=2	TF2H3_HUMAN	0.24	0.00582847
NKG2D ligand 2 OS=Homo sapiens GN=ULBP2 PE=1 SV=1	N2DL2_HUMAN	-0.64	0.00583246
Prosaposin OS=Homo sapiens GN=PSAP PE=1 SV=2	SAP_HUMAN	-0.46	0.00584153
Tropomodulin-2 OS=Homo sapiens GN=TMOD2 PE=1 SV=1	TMOD2_HUMAN	-0.2925	0.00584486
TATA-binding protein-associated factor 172 OS=Homo sapiens GN=BTAF1 PE=1 SV=2	BTAF1_HUMAN	0.2175	0.00585468
Dolichyl-diphosphooligosaccharide--protein glycosyltransferase subunit STT3A OS=Homo sapiens GN=STT3A PE=1 SV=2	STT3A_HUMAN	0.2	0.00586527
Plectin OS=Homo sapiens GN=PLEC PE=1 SV=3	PLEC_HUMAN	-0.1875	0.00587546
Msx2-interacting protein OS=Homo sapiens GN=SPEN PE=1 SV=1	MINT_HUMAN	0.235	0.00588413
Nucleoporin GLE1 OS=Homo sapiens GN=GLE1 PE=1 SV=2	GLE1_HUMAN	0.2025	0.00588844
Phosphatidylserine decarboxylase proenzyme OS=Homo sapiens GN=PISD PE=2 SV=4	PISD_HUMAN	0.3375	0.00589287
Serine/threonine-protein kinase 38 OS=Homo sapiens GN=STK38 PE=1 SV=1	STK38_HUMAN	-0.265	0.00589396
Leucine-rich repeat flightless-interacting protein 2 OS=Homo sapiens GN=LRRFIP2 PE=1 SV=1	LRRF2_HUMAN	-0.495	0.00593197
RNA polymerase II-associated factor 1 homolog OS=Homo sapiens GN=PAF1 PE=1 SV=2	PAF1_HUMAN	0.4025	0.00593197
Cleavage and polyadenylation specificity factor subunit 5 OS=Homo sapiens GN=NUDT21 PE=1 SV=1	CPSF5_HUMAN	0.3175	0.00593197
Malectin OS=Homo sapiens GN=MLEC PE=1 SV=1	MLEC_HUMAN	-0.24	0.00593225
MRG/MORF4L-binding protein OS=Homo sapiens GN=MRGBP PE=1 SV=1	MRGBP_HUMAN	0.49	0.00593709
DNA-directed RNA polymerase I subunit RPA2 OS=Homo sapiens GN=POLR1B PE=1 SV=2	RPA2_HUMAN	0.2675	0.00594878
Retinoic acid-induced protein 1 OS=Homo sapiens GN=RAI1 PE=1 SV=2	RAI1_HUMAN	0.2475	0.00596623
F-BAR domain only protein 2 OS=Homo sapiens GN=FCHO2 PE=1 SV=2	FCHO2_HUMAN	-0.3525	0.00596734
Alanine--tRNA ligase, mitochondrial OS=Homo sapiens GN=AARS2 PE=1 SV=1	SYAM_HUMAN	0.1975	0.00599765
Mediator of RNA polymerase II transcription subunit 27 OS=Homo sapiens GN=MED27 PE=1 SV=1	MED27_HUMAN	0.31	0.00599765
Polyglutamine-binding protein 1 OS=Homo sapiens GN=PQBP1 PE=1 SV=1	PQBP1_HUMAN	0.4025	0.00602067
Spliceosome RNA helicase DDX39B OS=Homo sapiens GN=DDX39B PE=1 SV=1	DX39B_HUMAN	0.1825	0.00603047
Methyltransferase-like protein 17, mitochondrial OS=Homo sapiens GN=METTL17 PE=1 SV=1	MET17_HUMAN	0.285	0.00603971
Protein FAM192A OS=Homo sapiens GN=FAM192A PE=1 SV=1	F192A_HUMAN	0.435	0.00603971
Zinc finger protein-like 1 OS=Homo sapiens GN=ZFPL1 PE=1 SV=2	ZFPL1_HUMAN	0.345	0.00605042
Ubiquitin conjugation factor E4 A OS=Homo sapiens GN=UBE4A PE=1 SV=2	UBE4A_HUMAN	-0.175	0.00605042
Actin-binding protein anillin OS=Homo sapiens GN=ANLN PE=1 SV=2	ANLN_HUMAN	0.7225	0.00607738
U4/U6.U5 small nuclear ribonucleoprotein 27 kDa protein OS=Homo sapiens GN=SNRNP27 PE=1 SV=1	SNR27_HUMAN	0.475	0.0060856
Neutral amino acid transporter A OS=Homo sapiens GN=SLC1A4 PE=1 SV=1	SATT_HUMAN	0.5075	0.00608782
Collagen alpha-2(I) chain OS=Homo sapiens GN=COL1A2 PE=1 SV=7	CO1A2_HUMAN	0.7125	0.00609152
Actin-related protein 5 OS=Homo sapiens GN=ACTR5 PE=1 SV=2	ARP5_HUMAN	0.455	0.00609951
Ribosomal RNA small subunit methyltransferase NEP1 OS=Homo sapiens GN=EMG1 PE=1 SV=4	NEP1_HUMAN	0.195	0.00611246
Pre-mRNA-splicing factor 38A OS=Homo sapiens GN=PRPF38A PE=1 SV=1	PR38A_HUMAN	0.3975	0.00613027
Centromere protein H OS=Homo sapiens GN=CENPH PE=1 SV=1	CENPH_HUMAN	0.505	0.00613183
Plasma membrane calcium-transporting ATPase 4 OS=Homo sapiens GN=ATP2B4 PE=1 SV=2	AT2B4_HUMAN	-0.335	0.00613183
Crooked neck-like protein 1 OS=Homo sapiens GN=CRNKL1 PE=1 SV=4	CRNL1_HUMAN	0.3175	0.00613329
Melanoma-associated antigen G1 OS=Homo sapiens GN=NDNL2 PE=1 SV=1	MAGG1_HUMAN	0.315	0.0061452
Procollagen-lysine,2-oxoglutarate 5-dioxygenase 2 OS=Homo sapiens GN=PLOD2 PE=1 SV=2	PLOD2_HUMAN	0.2025	0.00617016
Polyribonucleotide 5'-hydroxyl-kinase Clp1 OS=Homo sapiens GN=CLP1 PE=1 SV=1	CLP1_HUMAN	0.2725	0.00617588
Calcium/calmodulin-dependent protein kinase type II subunit gamma OS=Homo sapiens GN=CAMK2G PE=1 SV=3	KCC2G_HUMAN	-0.645	0.00618843
Splicing factor, proline- and glutamine-rich OS=Homo sapiens GN=SFPQ PE=1 SV=2	SFPQ_HUMAN	0.39	0.00622948
5-formyltetrahydrofolate cyclo-ligase OS=Homo sapiens GN=MTHFS PE=1 SV=2	MTHFS_HUMAN	0.355	0.00622948
Transmembrane protein 17 OS=Homo sapiens GN=TMEM17 PE=2 SV=2	TMM17_HUMAN	-0.235	0.00624642
POTE ankyrin domain family member J OS=Homo sapiens GN=POTEJ PE=3 SV=1	POTEJ_HUMAN	-0.33	0.0062581
Insulin-like growth factor-binding protein 4 OS=Homo sapiens GN=IGFBP4 PE=1 SV=2	IBP4_HUMAN	0.5475	0.0062581
Structural maintenance of chromosomes protein 4 OS=Homo sapiens GN=SMC4 PE=1 SV=2	SMC4_HUMAN	0.645	0.00626873
Cytochrome b reductase 1 OS=Homo sapiens GN=CYBRD1 PE=1 SV=1	CYBR1_HUMAN	-0.2325	0.00626873
cAMP-regulated phosphoprotein 19 OS=Homo sapiens GN=ARPP19 PE=1 SV=2	ARP19_HUMAN	-0.5	0.00628205
Protein quaking OS=Homo sapiens GN=QKI PE=1 SV=1	QKI_HUMAN	0.3375	0.00628205
Serine protease HTRA1 OS=Homo sapiens GN=HTRA1 PE=1 SV=1	HTRA1_HUMAN	-0.6875	0.00629868
Serine palmitoyltransferase 3 OS=Homo sapiens GN=SPTLC3 PE=1 SV=3	SPTC3_HUMAN	-0.2575	0.00629875
Carbonic anhydrase 12 OS=Homo sapiens GN=CA12 PE=1 SV=1	CAH12_HUMAN	-0.635	0.00631027
ATP synthase subunit f, mitochondrial OS=Homo sapiens GN=ATP5J2 PE=1 SV=3	ATPK_HUMAN	-0.44	0.00632773
Ras-related protein Rab-9A OS=Homo sapiens GN=RAB9A PE=1 SV=1	RAB9A_HUMAN	-0.4575	0.00632829
Serine/threonine-protein kinase Chk2 OS=Homo sapiens GN=CHEK2 PE=1 SV=1	CHK2_HUMAN	0.435	0.00637684
Isocitrate dehydrogenase [NAD] subunit beta, mitochondrial OS=Homo sapiens GN=IDH3B PE=1 SV=2	IDH3B_HUMAN	0.265	0.00637684
Kinectin OS=Homo sapiens GN=KTN1 PE=1 SV=1	KTN1_HUMAN	-0.195	0.00637782
mRNA-capping enzyme OS=Homo sapiens GN=RNGTT PE=1 SV=1	MCE1_HUMAN	0.4625	0.00640047
Serine--tRNA ligase, mitochondrial OS=Homo sapiens GN=SARS2 PE=1 SV=1	SYSM_HUMAN	0.2075	0.00640047
Leucine-rich repeat transmembrane protein FLRT2 OS=Homo sapiens GN=FLRT2 PE=1 SV=1	FLRT2_HUMAN	-0.485	0.0064007
Transforming growth factor beta-1 OS=Homo sapiens GN=TGFB1 PE=1 SV=2	TGFB1_HUMAN	0.2625	0.00640158
ATP-dependent RNA helicase DDX39A OS=Homo sapiens GN=DDX39A PE=1 SV=2	DX39A_HUMAN	0.48	0.0064062
Fumarylacetoacetate hydrolase domain-containing protein 2A OS=Homo sapiens GN=FAHD2A PE=1 SV=1	FAH2A_HUMAN	0.2925	0.0064454
Trafficking protein particle complex subunit 4 OS=Homo sapiens GN=TRAPPC4 PE=1 SV=1	TPPC4_HUMAN	-0.33	0.00644803
Endoplasmic reticulum aminopeptidase 2 OS=Homo sapiens GN=ERAP2 PE=1 SV=2	ERAP2_HUMAN	0.19	0.00649607
Translation machinery-associated protein 16 OS=Homo sapiens GN=TMA16 PE=1 SV=2	TMA16_HUMAN	0.26	0.00650035
Glycosyltransferase-like protein LARGE2 OS=Homo sapiens GN=GYLTL1B PE=1 SV=2	LARG2_HUMAN	0.295	0.00650035
Lysosome-associated membrane glycoprotein 2 OS=Homo sapiens GN=LAMP2 PE=1 SV=2	LAMP2_HUMAN	-0.63	0.00650185
SRSF protein kinase 1 OS=Homo sapiens GN=SRPK1 PE=1 SV=2	SRPK1_HUMAN	-0.195	0.00650406
Fibroblast growth factor receptor 3 OS=Homo sapiens GN=FGFR3 PE=1 SV=1	FGFR3_HUMAN	-0.3925	0.00650617
Ras-related protein Rab-1B OS=Homo sapiens GN=RAB1B PE=1 SV=1	RAB1B_HUMAN	-0.1725	0.00650617
Pleckstrin homology domain-containing family A member 5 OS=Homo sapiens GN=PLEKHA5 PE=1 SV=1	PKHA5_HUMAN	-0.1525	0.00650942
Aminoacyl tRNA synthase complex-interacting multifunctional protein 1 OS=Homo sapiens GN=AIMP1 PE=1 SV=2	AIMP1_HUMAN	-0.3575	0.00651264
Transcription initiation factor TFIID subunit 4 OS=Homo sapiens GN=TAF4 PE=1 SV=2	TAF4_HUMAN	0.235	0.00653886
Zinc finger protein 512 OS=Homo sapiens GN=ZNF512 PE=1 SV=2	ZN512_HUMAN	0.28	0.00657238
Mitochondrial 10-formyltetrahydrofolate dehydrogenase OS=Homo sapiens GN=ALDH1L2 PE=1 SV=2	AL1L2_HUMAN	0.5	0.00657238
Helicase SRCAP OS=Homo sapiens GN=SRCAP PE=1 SV=3	SRCAP_HUMAN	0.2025	0.00658249
Lysosomal acid lipase/cholesteryl ester hydrolase OS=Homo sapiens GN=LIPA PE=1 SV=2	LICH_HUMAN	-0.3475	0.00658546
Carnitine O-palmitoyltransferase 1, liver isoform OS=Homo sapiens GN=CPT1A PE=1 SV=2	CPT1A_HUMAN	-0.23	0.0065949
CTD small phosphatase-like protein OS=Homo sapiens GN=CTDSPL PE=1 SV=2	CTDSL_HUMAN	-0.32	0.00663961
Histone H3.3 OS=Homo sapiens GN=H3F3A PE=1 SV=2	H33_HUMAN	1.1025	0.00665768
Protein capicua homolog OS=Homo sapiens GN=CIC PE=1 SV=2	CIC_HUMAN	0.28	0.00667205
von Willebrand factor A domain-containing protein 9 OS=Homo sapiens GN=VWA9 PE=1 SV=2	VWA9_HUMAN	0.325	0.00667205
Drebrin-like protein OS=Homo sapiens GN=DBNL PE=1 SV=1	DBNL_HUMAN	-0.26	0.00667205
Coronin-1A OS=Homo sapiens GN=CORO1A PE=1 SV=4	COR1A_HUMAN	-0.6125	0.00667205
Rab3 GTPase-activating protein non-catalytic subunit OS=Homo sapiens GN=RAB3GAP2 PE=1 SV=1	RBGPR_HUMAN	-0.205	0.00668104
Rab11 family-interacting protein 1 OS=Homo sapiens GN=RAB11FIP1 PE=1 SV=3	RFIP1_HUMAN	-0.4475	0.00668835
Tumor protein D54 OS=Homo sapiens GN=TPD52L2 PE=1 SV=2	TPD54_HUMAN	-0.2975	0.00669123
Breakpoint cluster region protein OS=Homo sapiens GN=BCR PE=1 SV=2	BCR_HUMAN	-0.34	0.00669123
Malonyl-CoA decarboxylase, mitochondrial OS=Homo sapiens GN=MLYCD PE=1 SV=3	DCMC_HUMAN	-0.2925	0.00669123
MAP/microtubule affinity-regulating kinase 3 OS=Homo sapiens GN=MARK3 PE=1 SV=4	MARK3_HUMAN	-0.345	0.00669515
Translation initiation factor IF-2, mitochondrial OS=Homo sapiens GN=MTIF2 PE=1 SV=2	IF2M_HUMAN	0.2275	0.00669749
ATP-dependent RNA helicase SUPV3L1, mitochondrial OS=Homo sapiens GN=SUPV3L1 PE=1 SV=1	SUV3_HUMAN	0.1925	0.00671717
Zinc finger FYVE domain-containing protein 16 OS=Homo sapiens GN=ZFYVE16 PE=1 SV=3	ZFY16_HUMAN	-0.2575	0.00671717
Polycomb protein EED OS=Homo sapiens GN=EED PE=1 SV=2	EED_HUMAN	0.3525	0.00671896
Cleavage and polyadenylation specificity factor subunit 3 OS=Homo sapiens GN=CPSF3 PE=1 SV=1	CPSF3_HUMAN	0.185	0.00672746
TLD domain-containing protein 1 OS=Homo sapiens GN=TLDC1 PE=1 SV=2	TLDC1_HUMAN	-0.3	0.00672746
Tapasin-related protein OS=Homo sapiens GN=TAPBPL PE=1 SV=2	TPSNR_HUMAN	0.4025	0.00674171
GPI transamidase component PIG-S OS=Homo sapiens GN=PIGS PE=1 SV=3	PIGS_HUMAN	0.215	0.00674648
Stromal interaction molecule 1 OS=Homo sapiens GN=STIM1 PE=1 SV=3	STIM1_HUMAN	-0.3275	0.00675109
Cleavage and polyadenylation specificity factor subunit 7 OS=Homo sapiens GN=CPSF7 PE=1 SV=1	CPSF7_HUMAN	0.27	0.00680737
Proteasome subunit alpha type-1 OS=Homo sapiens GN=PSMA1 PE=1 SV=1	PSA1_HUMAN	0.21	0.00681321
Transcription factor MafF OS=Homo sapiens GN=MAFF PE=1 SV=2	MAFF_HUMAN	0.45	0.00684431
Very-long-chain 3-oxoacyl-CoA reductase OS=Homo sapiens GN=HSD17B12 PE=1 SV=2	DHB12_HUMAN	-0.19	0.00686502
Casein kinase I isoform gamma-1 OS=Homo sapiens GN=CSNK1G1 PE=1 SV=1	KC1G1_HUMAN	-0.43	0.00688709
Acyl-CoA desaturase OS=Homo sapiens GN=SCD PE=1 SV=2	ACOD_HUMAN	-0.6475	0.00688709
Developmentally-regulated GTP-binding protein 1 OS=Homo sapiens GN=DRG1 PE=1 SV=1	DRG1_HUMAN	-0.3675	0.00688709
Calcium-transporting ATPase type 2C member 1 OS=Homo sapiens GN=ATP2C1 PE=1 SV=3	AT2C1_HUMAN	-0.185	0.00688709
Pyruvate dehydrogenase E1 component subunit alpha, somatic form, mitochondrial OS=Homo sapiens GN=PDHA1 PE=1 SV=3	ODPA_HUMAN	-0.1725	0.00693714
DNA-directed RNA polymerase III subunit RPC1 OS=Homo sapiens GN=POLR3A PE=1 SV=2	RPC1_HUMAN	0.2125	0.00694958
Polypeptide N-acetylgalactosaminyltransferase 14 OS=Homo sapiens GN=GALNT14 PE=1 SV=1	GLT14_HUMAN	0.385	0.00695827
Prominin-2 OS=Homo sapiens GN=PROM2 PE=1 SV=1	PROM2_HUMAN	-0.495	0.00697027
Intersectin-1 OS=Homo sapiens GN=ITSN1 PE=1 SV=3	ITSN1_HUMAN	-0.295	0.00697027
Metastasis-associated protein MTA2 OS=Homo sapiens GN=MTA2 PE=1 SV=1	MTA2_HUMAN	0.295	0.0069853
Inosine-5'-monophosphate dehydrogenase 2 OS=Homo sapiens GN=IMPDH2 PE=1 SV=2	IMDH2_HUMAN	-0.295	0.0069853
60S ribosomal protein L38 OS=Homo sapiens GN=RPL38 PE=1 SV=2	RL38_HUMAN	-0.3625	0.00699591
Transmembrane and coiled-coil domain-containing protein 1 OS=Homo sapiens GN=TMCO1 PE=1 SV=1	TMCO1_HUMAN	0.21	0.00699632
Mitochondrial import inner membrane translocase subunit TIM50 OS=Homo sapiens GN=TIMM50 PE=1 SV=2	TIM50_HUMAN	0.1925	0.00701569
Transcriptional activator protein Pur-beta OS=Homo sapiens GN=PURB PE=1 SV=3	PURB_HUMAN	-0.24	0.00701621
Transcription elongation factor SPT5 OS=Homo sapiens GN=SUPT5H PE=1 SV=1	SPT5H_HUMAN	0.235	0.00702838
Phosphoinositide-3-kinase-interacting protein 1 OS=Homo sapiens GN=PIK3IP1 PE=1 SV=2	P3IP1_HUMAN	-0.92	0.00703606
Serum response factor-binding protein 1 OS=Homo sapiens GN=SRFBP1 PE=1 SV=1	SRFB1_HUMAN	0.22	0.00704025
Mitochondrial chaperone BCS1 OS=Homo sapiens GN=BCS1L PE=1 SV=1	BCS1_HUMAN	0.2725	0.00704569
Breast cancer type 1 susceptibility protein OS=Homo sapiens GN=BRCA1 PE=1 SV=2	BRCA1_HUMAN	1.49	0.00706838
Mediator of RNA polymerase II transcription subunit 12 OS=Homo sapiens GN=MED12 PE=1 SV=4	MED12_HUMAN	0.22	0.00710232
Protein FRG1 OS=Homo sapiens GN=FRG1 PE=1 SV=1	FRG1_HUMAN	0.45	0.00710323
Coronin-1B OS=Homo sapiens GN=CORO1B PE=1 SV=1	COR1B_HUMAN	-0.645	0.00710323
Membrane-associated progesterone receptor component 1 OS=Homo sapiens GN=PGRMC1 PE=1 SV=3	PGRC1_HUMAN	0.2425	0.0071111
Sepiapterin reductase OS=Homo sapiens GN=SPR PE=1 SV=1	SPRE_HUMAN	-0.405	0.0071161
39S ribosomal protein L12, mitochondrial OS=Homo sapiens GN=MRPL12 PE=1 SV=2	RM12_HUMAN	0.1875	0.00712482
Tenascin OS=Homo sapiens GN=TNC PE=1 SV=3	TENA_HUMAN	-0.5725	0.00715499
Calcineurin B homologous protein 1 OS=Homo sapiens GN=CHP1 PE=1 SV=3	CHP1_HUMAN	-0.215	0.00716219
Junctophilin-1 OS=Homo sapiens GN=JPH1 PE=1 SV=2	JPH1_HUMAN	0.2725	0.00716219
Centrosomal protein of 85 kDa OS=Homo sapiens GN=CEP85 PE=1 SV=1	CEP85_HUMAN	0.405	0.00716473
Tetraspanin-13 OS=Homo sapiens GN=TSPAN13 PE=2 SV=1	TSN13_HUMAN	0.245	0.0071745
Ras-related protein Rap-2c OS=Homo sapiens GN=RAP2C PE=1 SV=1	RAP2C_HUMAN	0.25	0.0071745
Protein Shroom2 OS=Homo sapiens GN=SHROOM2 PE=1 SV=1	SHRM2_HUMAN	-0.2775	0.00718517
Mediator of RNA polymerase II transcription subunit 16 OS=Homo sapiens GN=MED16 PE=1 SV=2	MED16_HUMAN	0.1925	0.00718517
Calcium uptake protein 2, mitochondrial OS=Homo sapiens GN=MICU2 PE=1 SV=2	MICU2_HUMAN	-0.19	0.00719087
Protein EMSY OS=Homo sapiens GN=EMSY PE=1 SV=2	EMSY_HUMAN	0.405	0.00719265
Mediator of RNA polymerase II transcription subunit 17 OS=Homo sapiens GN=MED17 PE=1 SV=2	MED17_HUMAN	0.2925	0.0072095
Formin-binding protein 4 OS=Homo sapiens GN=FNBP4 PE=1 SV=3	FNBP4_HUMAN	0.215	0.00721139
ADP-ribose pyrophosphatase, mitochondrial OS=Homo sapiens GN=NUDT9 PE=1 SV=1	NUDT9_HUMAN	0.2675	0.00721139
Rab5 GDP/GTP exchange factor OS=Homo sapiens GN=RABGEF1 PE=1 SV=2	RABX5_HUMAN	-0.3325	0.00726164
HIV Tat-specific factor 1 OS=Homo sapiens GN=HTATSF1 PE=1 SV=1	HTSF1_HUMAN	0.255	0.00727504
Beta-actin-like protein 2 OS=Homo sapiens GN=ACTBL2 PE=1 SV=2	ACTBL_HUMAN	-0.48	0.0073032
39S ribosomal protein L43, mitochondrial OS=Homo sapiens GN=MRPL43 PE=1 SV=1	RM43_HUMAN	0.2025	0.00731326
Protein CASC4 OS=Homo sapiens GN=CASC4 PE=1 SV=1	CASC4_HUMAN	0.23	0.00731359
39S ribosomal protein L18, mitochondrial OS=Homo sapiens GN=MRPL18 PE=1 SV=1	RM18_HUMAN	0.215	0.00733291
39S ribosomal protein L1, mitochondrial OS=Homo sapiens GN=MRPL1 PE=1 SV=2	RM01_HUMAN	0.2475	0.00733446
Heat shock factor-binding protein 1 OS=Homo sapiens GN=HSBP1 PE=1 SV=1	HSBP1_HUMAN	-0.255	0.00733809
Cell division control protein 42 homolog OS=Homo sapiens GN=CDC42 PE=1 SV=2	CDC42_HUMAN	-0.235	0.00736384
39S ribosomal protein L32, mitochondrial OS=Homo sapiens GN=MRPL32 PE=1 SV=1	RM32_HUMAN	0.185	0.00736384
Aspartyl/asparaginyl beta-hydroxylase OS=Homo sapiens GN=ASPH PE=1 SV=3	ASPH_HUMAN	0.345	0.0073735
Serine/threonine-protein phosphatase 4 regulatory subunit 1 OS=Homo sapiens GN=PPP4R1 PE=1 SV=1	PP4R1_HUMAN	-0.3925	0.00738005
Transcriptional adapter 3 OS=Homo sapiens GN=TADA3 PE=1 SV=1	TADA3_HUMAN	0.2975	0.00740065
Cathepsin K OS=Homo sapiens GN=CTSK PE=1 SV=1	CATK_HUMAN	0.7625	0.00740748
Rho guanine nucleotide exchange factor 5 OS=Homo sapiens GN=ARHGEF5 PE=1 SV=3	ARHG5_HUMAN	-0.235	0.00740918
Smad nuclear-interacting protein 1 OS=Homo sapiens GN=SNIP1 PE=1 SV=1	SNIP1_HUMAN	0.2675	0.00741828
Pleckstrin homology-like domain family B member 2 OS=Homo sapiens GN=PHLDB2 PE=1 SV=2	PHLB2_HUMAN	-0.1875	0.00741845
28S ribosomal protein S6, mitochondrial OS=Homo sapiens GN=MRPS6 PE=1 SV=3	RT06_HUMAN	0.185	0.00742658
Small proline-rich protein 2D OS=Homo sapiens GN=SPRR2D PE=2 SV=2	SPR2D_HUMAN	-1.31	0.00742658
TAF6-like RNA polymerase II p300/CBP-associated factor-associated factor 65 kDa subunit 6L OS=Homo sapiens GN=TAF6L PE=1 SV=1	TAF6L_HUMAN	0.315	0.00743155
Repetin OS=Homo sapiens GN=RPTN PE=1 SV=1	RPTN_HUMAN	-2.765	0.0074384
SURP and G-patch domain-containing protein 1 OS=Homo sapiens GN=SUGP1 PE=1 SV=2	SUGP1_HUMAN	0.2125	0.00745262
Chromatin target of PRMT1 protein OS=Homo sapiens GN=CHTOP PE=1 SV=2	CHTOP_HUMAN	0.69	0.00745739
ER membrane protein complex subunit 3 OS=Homo sapiens GN=EMC3 PE=1 SV=3	EMC3_HUMAN	-0.2	0.00747093
NAD kinase 2, mitochondrial OS=Homo sapiens GN=NADK2 PE=1 SV=2	NAKD2_HUMAN	0.21	0.0074785
Serine/arginine repetitive matrix protein 2 OS=Homo sapiens GN=SRRM2 PE=1 SV=2	SRRM2_HUMAN	0.1825	0.00748375
Vacuolar protein sorting-associated protein 13C OS=Homo sapiens GN=VPS13C PE=1 SV=1	VP13C_HUMAN	-0.4075	0.0075158
Mitochondrial import inner membrane translocase subunit TIM14 OS=Homo sapiens GN=DNAJC19 PE=1 SV=3	TIM14_HUMAN	0.2375	0.00752427
Bromodomain-containing protein 8 OS=Homo sapiens GN=BRD8 PE=1 SV=2	BRD8_HUMAN	0.4725	0.00752839
RRP12-like protein OS=Homo sapiens GN=RRP12 PE=1 SV=2	RRP12_HUMAN	0.3575	0.0075514
Lymphoid-specific helicase OS=Homo sapiens GN=HELLS PE=1 SV=1	HELLS_HUMAN	0.4325	0.00759246
DNA damage-binding protein 1 OS=Homo sapiens GN=DDB1 PE=1 SV=1	DDB1_HUMAN	0.24	0.00764908
Ran-binding protein 6 OS=Homo sapiens GN=RANBP6 PE=1 SV=2	RNBP6_HUMAN	-0.3125	0.00767401
Protein RRP5 homolog OS=Homo sapiens GN=PDCD11 PE=1 SV=3	RRP5_HUMAN	0.2375	0.00767401
Lysine-specific demethylase PHF2 OS=Homo sapiens GN=PHF2 PE=1 SV=4	PHF2_HUMAN	0.255	0.00769991
Syntaxin-binding protein 5 OS=Homo sapiens GN=STXBP5 PE=1 SV=1	STXB5_HUMAN	-0.3525	0.00770032
Cyclin-dependent kinase 9 OS=Homo sapiens GN=CDK9 PE=1 SV=3	CDK9_HUMAN	0.18	0.00770032
Retinoblastoma-binding protein 5 OS=Homo sapiens GN=RBBP5 PE=1 SV=2	RBBP5_HUMAN	0.2475	0.00770933
Transmembrane protein adipocyte-associated 1 OS=Homo sapiens GN=TPRA1 PE=1 SV=1	TPRA1_HUMAN	-0.265	0.00771977
Caspase activity and apoptosis inhibitor 1 OS=Homo sapiens GN=CAAP1 PE=1 SV=2	CAAP1_HUMAN	0.285	0.00771977
Targeting protein for Xklp2 OS=Homo sapiens GN=TPX2 PE=1 SV=2	TPX2_HUMAN	0.475	0.00774129
Trafficking protein particle complex subunit 9 OS=Homo sapiens GN=TRAPPC9 PE=1 SV=2	TPPC9_HUMAN	-0.545	0.0077415
Cyclin-Y-like protein 1 OS=Homo sapiens GN=CCNYL1 PE=1 SV=2	CCYL1_HUMAN	0.29	0.00774654
Syntaxin-17 OS=Homo sapiens GN=STX17 PE=1 SV=2	STX17_HUMAN	0.2825	0.00774654
Seizure 6-like protein 2 OS=Homo sapiens GN=SEZ6L2 PE=1 SV=2	SE6L2_HUMAN	0.37	0.00774954
MAP7 domain-containing protein 3 OS=Homo sapiens GN=MAP7D3 PE=1 SV=2	MA7D3_HUMAN	-0.2825	0.00775396
Methyltransferase-like protein 8 OS=Homo sapiens GN=METTL8 PE=2 SV=2	METL8_HUMAN	-0.245	0.007791
Peroxisomal membrane protein 2 OS=Homo sapiens GN=PXMP2 PE=1 SV=3	PXMP2_HUMAN	0.345	0.00781592
Oxysterol-binding protein-related protein 10 OS=Homo sapiens GN=OSBPL10 PE=1 SV=2	OSB10_HUMAN	-0.4025	0.00781751
TATA element modulatory factor OS=Homo sapiens GN=TMF1 PE=1 SV=2	TMF1_HUMAN	-0.2075	0.00783887
Thymocyte nuclear protein 1 OS=Homo sapiens GN=THYN1 PE=1 SV=1	THYN1_HUMAN	0.375	0.00784208
WASH complex subunit CCDC53 OS=Homo sapiens GN=CCDC53 PE=1 SV=1	CCD53_HUMAN	-0.515	0.00784702
Eukaryotic translation initiation factor 4E type 2 OS=Homo sapiens GN=EIF4E2 PE=1 SV=1	IF4E2_HUMAN	-0.39	0.00784702
Bifunctional methylenetetrahydrofolate dehydrogenase/cyclohydrolase, mitochondrial OS=Homo sapiens GN=MTHFD2 PE=1 SV=2	MTDC_HUMAN	0.5775	0.00790902
rRNA methyltransferase 3, mitochondrial OS=Homo sapiens GN=RNMTL1 PE=1 SV=2	MRM3_HUMAN	0.3125	0.00791057
E3 ubiquitin-protein ligase CHIP OS=Homo sapiens GN=STUB1 PE=1 SV=2	CHIP_HUMAN	-0.25	0.00794746
Non-homologous end-joining factor 1 OS=Homo sapiens GN=NHEJ1 PE=1 SV=1	NHEJ1_HUMAN	0.4675	0.00795562
Ribosomal protein S6 kinase alpha-4 OS=Homo sapiens GN=RPS6KA4 PE=1 SV=1	KS6A4_HUMAN	0.2325	0.00795893
Saccharopine dehydrogenase-like oxidoreductase OS=Homo sapiens GN=SCCPDH PE=1 SV=1	SCPDL_HUMAN	0.2875	0.00795893
Ubiquitin-associated protein 2-like OS=Homo sapiens GN=UBAP2L PE=1 SV=2	UBP2L_HUMAN	-0.355	0.00795893
UPF0505 protein C16orf62 OS=Homo sapiens GN=C16orf62 PE=1 SV=2	CP062_HUMAN	-0.3175	0.00796587
Mitochondrial 2-oxoglutarate/malate carrier protein OS=Homo sapiens GN=SLC25A11 PE=1 SV=3	M2OM_HUMAN	0.185	0.00798195
THO complex subunit 4 OS=Homo sapiens GN=ALYREF PE=1 SV=3	THOC4_HUMAN	0.4325	0.00800152
Atypical kinase ADCK3, mitochondrial OS=Homo sapiens GN=ADCK3 PE=1 SV=1	ADCK3_HUMAN	0.375	0.00800185
Cyclin-dependent kinase 2-associated protein 1 OS=Homo sapiens GN=CDK2AP1 PE=1 SV=1	CDKA1_HUMAN	0.39	0.00805253
Protein transport protein Sec31A OS=Homo sapiens GN=SEC31A PE=1 SV=3	SC31A_HUMAN	-0.4025	0.00805623
Sequestosome-1 OS=Homo sapiens GN=SQSTM1 PE=1 SV=1	SQSTM_HUMAN	0.32	0.00806833
SUN domain-containing ossification factor OS=Homo sapiens GN=SUCO PE=1 SV=1	SUCO_HUMAN	-0.3525	0.00807136
COP9 signalosome complex subunit 8 OS=Homo sapiens GN=COPS8 PE=1 SV=1	CSN8_HUMAN	0.2525	0.00809895
Aspartate--tRNA ligase, mitochondrial OS=Homo sapiens GN=DARS2 PE=1 SV=1	SYDM_HUMAN	0.225	0.00811046
Cyclin-H OS=Homo sapiens GN=CCNH PE=1 SV=1	CCNH_HUMAN	0.195	0.00813427
Sorting nexin-4 OS=Homo sapiens GN=SNX4 PE=1 SV=1	SNX4_HUMAN	-0.27	0.00814587
Histone-lysine N-methyltransferase EHMT2 OS=Homo sapiens GN=EHMT2 PE=1 SV=3	EHMT2_HUMAN	0.37	0.00814587
Nuclear pore complex protein Nup50 OS=Homo sapiens GN=NUP50 PE=1 SV=2	NUP50_HUMAN	0.3325	0.00815144
Importin subunit alpha-3 OS=Homo sapiens GN=KPNA4 PE=1 SV=1	IMA3_HUMAN	-0.23	0.00815144
Syntaxin-5 OS=Homo sapiens GN=STX5 PE=1 SV=2	STX5_HUMAN	0.245	0.0081583
Nuclear transcription factor Y subunit gamma OS=Homo sapiens GN=NFYC PE=1 SV=3	NFYC_HUMAN	0.2175	0.00815875
DNA-directed RNA polymerases I and III subunit RPAC1 OS=Homo sapiens GN=POLR1C PE=1 SV=1	RPAC1_HUMAN	0.2125	0.00816793
WD repeat-containing protein 46 OS=Homo sapiens GN=WDR46 PE=1 SV=3	WDR46_HUMAN	0.3175	0.00818956
Calcyclin-binding protein OS=Homo sapiens GN=CACYBP PE=1 SV=2	CYBP_HUMAN	0.5075	0.00818956
Suppressor of SWI4 1 homolog OS=Homo sapiens GN=PPAN PE=1 SV=1	SSF1_HUMAN	0.55	0.00835905
DDB1- and CUL4-associated factor 7 OS=Homo sapiens GN=DCAF7 PE=1 SV=1	DCAF7_HUMAN	0.215	0.00835905
Disks large-associated protein 4 OS=Homo sapiens GN=DLGAP4 PE=1 SV=3	DLGP4_HUMAN	-0.3075	0.00838405
Zinc finger MYM-type protein 1 OS=Homo sapiens GN=ZMYM1 PE=2 SV=1	ZMYM1_HUMAN	0.43	0.00838607
Amyloid-like protein 2 OS=Homo sapiens GN=APLP2 PE=1 SV=2	APLP2_HUMAN	-0.245	0.00838907
Cleavage and polyadenylation specificity factor subunit 4 OS=Homo sapiens GN=CPSF4 PE=1 SV=1	CPSF4_HUMAN	0.21	0.00840881
EF-hand calcium-binding domain-containing protein 14 OS=Homo sapiens GN=EFCAB14 PE=2 SV=1	EFC14_HUMAN	-0.215	0.0084117
DNA topoisomerase 2-alpha OS=Homo sapiens GN=TOP2A PE=1 SV=3	TOP2A_HUMAN	1.1025	0.00841445
Transcription elongation factor A protein 1 OS=Homo sapiens GN=TCEA1 PE=1 SV=2	TCEA1_HUMAN	0.2875	0.00841445
WD repeat domain-containing protein 83 OS=Homo sapiens GN=WDR83 PE=1 SV=1	WDR83_HUMAN	0.5125	0.00842403
Isocitrate dehydrogenase [NAD] subunit alpha, mitochondrial OS=Homo sapiens GN=IDH3A PE=1 SV=1	IDH3A_HUMAN	0.23	0.0085081
Protein lin-54 homolog OS=Homo sapiens GN=LIN54 PE=1 SV=3	LIN54_HUMAN	0.6575	0.0085081
PERQ amino acid-rich with GYF domain-containing protein 2 OS=Homo sapiens GN=GIGYF2 PE=1 SV=1	PERQ2_HUMAN	-0.2825	0.00855631
Protein TFG OS=Homo sapiens GN=TFG PE=1 SV=2	TFG_HUMAN	-0.405	0.00857845
tRNA-dihydrouridine(47) synthase [NAD(P)(+)]-like OS=Homo sapiens GN=DUS3L PE=1 SV=2	DUS3L_HUMAN	0.1925	0.00858044
Chromatin assembly factor 1 subunit A OS=Homo sapiens GN=CHAF1A PE=1 SV=2	CAF1A_HUMAN	0.6225	0.00858257
Cytoplasmic dynein 1 light intermediate chain 2 OS=Homo sapiens GN=DYNC1LI2 PE=1 SV=1	DC1L2_HUMAN	-0.3375	0.00859108
Transcription factor AP-2-alpha OS=Homo sapiens GN=TFAP2A PE=1 SV=1	AP2A_HUMAN	0.2425	0.00859108
CD81 antigen OS=Homo sapiens GN=CD81 PE=1 SV=1	CD81_HUMAN	-0.3125	0.00859108
60S ribosomal protein L22 OS=Homo sapiens GN=RPL22 PE=1 SV=2	RL22_HUMAN	-0.33	0.00859108
Neurabin-2 OS=Homo sapiens GN=PPP1R9B PE=1 SV=2	NEB2_HUMAN	-0.17	0.00862999
Pyruvate dehydrogenase E1 component subunit beta, mitochondrial OS=Homo sapiens GN=PDHB PE=1 SV=3	ODPB_HUMAN	-0.185	0.00864547
Nuclear receptor corepressor 1 OS=Homo sapiens GN=NCOR1 PE=1 SV=2	NCOR1_HUMAN	0.2	0.008653
PDZ domain-containing protein GIPC1 OS=Homo sapiens GN=GIPC1 PE=1 SV=2	GIPC1_HUMAN	-0.2375	0.00869909
Protein FAM110C OS=Homo sapiens GN=FAM110C PE=1 SV=2	F110C_HUMAN	-0.3525	0.00870807
Aminoacyl tRNA synthase complex-interacting multifunctional protein 2 OS=Homo sapiens GN=AIMP2 PE=1 SV=2	AIMP2_HUMAN	-0.365	0.00872005
Coiled-coil domain-containing protein 120 OS=Homo sapiens GN=CCDC120 PE=1 SV=1	CC120_HUMAN	-0.27	0.00872585
Zinc finger protein 609 OS=Homo sapiens GN=ZNF609 PE=1 SV=2	ZN609_HUMAN	0.3025	0.00872585
Proteasome subunit alpha type-6 OS=Homo sapiens GN=PSMA6 PE=1 SV=1	PSA6_HUMAN	0.17	0.00872923
Serine/threonine-protein kinase VRK2 OS=Homo sapiens GN=VRK2 PE=1 SV=3	VRK2_HUMAN	0.2575	0.00872923
Zinc finger CCCH domain-containing protein 11A OS=Homo sapiens GN=ZC3H11A PE=1 SV=3	ZC11A_HUMAN	0.3375	0.00873528
Nuclear factor 1 C-type OS=Homo sapiens GN=NFIC PE=1 SV=2	NFIC_HUMAN	0.32	0.00873637
ATPase family AAA domain-containing protein 3B OS=Homo sapiens GN=ATAD3B PE=1 SV=1	ATD3B_HUMAN	0.1825	0.00875017
Sterol regulatory element-binding protein cleavage-activating protein OS=Homo sapiens GN=SCAP PE=1 SV=4	SCAP_HUMAN	-0.3025	0.00875187
Enoyl-CoA delta isomerase 1, mitochondrial OS=Homo sapiens GN=ECI1 PE=1 SV=1	ECI1_HUMAN	0.2625	0.00876829
DnaJ homolog subfamily C member 14 OS=Homo sapiens GN=DNAJC14 PE=2 SV=2	DJC14_HUMAN	0.5325	0.00877677
ADP/ATP translocase 3 OS=Homo sapiens GN=SLC25A6 PE=1 SV=4	ADT3_HUMAN	-0.175	0.00883293
[truncated: 456 more rows]
